# Supplementary material for: High-throughput screen of essential gene modules in Mycobacterium tuberculosis: a bibliometric approach
Source: BMC Infect Dis. 2013 May 20;13:227. doi: 10.1186/1471-2334-13-227 (PMC3680244; doi:10.1186/1471-2334-13-227)
Supplement: Additional file 1: Table S1 — All essential genes collected with Bioliometric approach. [file 1471-2334-13-227-S1.xls]

## Sheet: 5 strains
H37Rv	H37Ra	CDC1551	F11	KZN1435	Function	PMID	Method
Rv0001	MRA_0001	MT0001	TBFG_10001	TBMG_00001	chromosomal replication initiation protein	PMID: 19961412	Experiment validation
Rv0005	MRA_0005	MT0005	TBFG_10005	TBMG_00005	DNA gyrase subunit B	PMID: 19342777	Experiment validation
Rv0014c	MRA_0016	MT0017	TBFG_10014	TBMG_00014	transmembrane serine/threonine-protein kinase b pknb (protein kinase b) (stpk b)	PMID: 12657046	Experiment validation
Rv0015c	MRA_0017	MT0018	TBFG_10015	TBMG_00015	transmembrane serine/threonine-protein kinase a pkna (protein kinase a) (stpk a)	PMID: 18310019	Experiment validation
Rv0041	MRA_0044	MT0047	TBFG_10040	TBMG_00040	leucyl-tRNA synthetase	PMID: 20505778	In silico prediction
Rv0046c	MRA_0049	MT0052	TBFG_10045	TBMG_00045	growth and virulence	PMID: 14763976	Experiment validation
Rv0058	MRA_0060	MT0064	TBFG_10057	TBMG_00057	replicative DNA helicase	PMID: 19961412	Experiment validation
Rv0060	MRA_0062	MT0066	TBFG_10059	TBMG_00059	hypothetical protein	PMID: 12657046	Experiment validation
Rv0064	MRA_0066	MT0070	TBFG_10064/TBFG_10063	TBMG_00063	Probable membrane protein 77	PMID: 12775759	In silico prediction
Rv0085	MRA_0089	MT0092	TBFG_10086	TBMG_00086	possible hydrogenase hycp	PMID: 12657046	Experiment validation
Rv0086	MRA_0090	MT0093	TBFG_10087	TBMG_00087	possible hydrogenase hycq	PMID: 2128037	In silico prediction
Rv0102	MRA_0107	MT0111	TBFG_10103	TBMG_00103	probable conserved integral membrane protein	PMID: 12657046	Experiment validation
Rv0107c	MRA_0112	MT0116	TBFG_10108	TBMG_00108	Probable Mg transport ATPase 75	PMID: 12775759	In silico prediction
Rv0112	MRA_0118	MT0121	TBFG_10113	TBMG_00113	possible gdp-mannose 4,6-dehydratase gca (gdp-d-mannose dehydratase)	PMID: 12657046	Experiment validation
Rv0118c	MRA_0125	MT0126	TBFG_10119	TBMG_00119	putative oxalyl-CoA decarboxylase	PMID: 12657046	Experiment validation
Rv0127	MRA_0134	MT0135	TBFG_10128	TBMG_00128	hypothetical protein	PMID: 12657046	Experiment validation
Rv0153c	MRA_0161	MT0162	TBFG_10154	TBMG_00154	intracellular persistence and identify a key host regulatory pathway	PMID:18474358	Experiment validation
Rv0170	MRA_0178	MT0179	TBFG_10171	TBMG_00171	Cell invasion	PMID: 2128037	Experiment validation
Rv0189c	MRA_0197	MT0199	TBFG_10190	TBMG_00190	dihydroxy-acid dehydratase	PMID: 12657046	Experiment validation
Rv0205	MRA_0213	MT0215	TBFG_10207	TBMG_00206	probable conserved transmembrane protein	PMID: 12657046	Experiment validation
Rv0208c	MRA_0216	MT0218	TBFG_10210	TBMG_00209	tRNA (guanine-N(7))-methyltransferase	PMID: 12657046	Experiment validation
Rv0216	MRA_0224	MT0226	TBFG_10218	TBMG_00217	essential for bacterial survival during infection and growth	PMID:15987908	Experiment validation
Rv0224c	MRA_0232	MT0234	TBFG_10226	TBMG_00225	possible methyltransferase (methylase)	PMID: 12657046	Experiment validation
Rv0226c	MRA_0234	MT0236	TBFG_10228	TBMG_00227	probable conserved transmembrane protein	PMID: 12657046	Experiment validation
Rv0227c	MRA_0235	MT0237	TBFG_10229	TBMG_00228	probable conserved membrane protein	PMID:16085758	Experiment validation
Rv0228	MRA_0236	MT0238	TBFG_10230	TBMG_00229	probable integral membrane acyltransferase	PMID: 12657046	Experiment validation
Rv0233	MRA_0241	MT0244	TBFG_10235	TBMG_00234	dispensable for the growth and survival	PMID:19028890	Experiment validation
Rv0236c	MRA_0244	MT0247	TBFG_10238	TBMG_00237	probable conserved transmembrane protein	PMID: 12657046	Experiment validation
Rv0282	MRA_0291	MT0295	TBFG_10289	TBMG_00287	hypothetical protein	PMID: 12657046	Experiment validation
Rv0283	MRA_0292	MT0296	TBFG_10290	TBMG_00288	possible conserved membrane protein	PMID: 12657046	Experiment validation
Rv0284	MRA_0293	MT0297	TBFG_10291	TBMG_00289	possible conserved membrane protein	PMID: 12657046	Experiment validation
Rv0285	MRA_0294	MT0298	TBFG_10292	TBMG_00290	pe family protein	PMID:12207710	Experiment validation
Rv0286	MRA_0295	MT0299	TBFG_10293	TBMG_00291	ppe family protein	PMID:10222241	In silico prediction
Rv0289	MRA_0298	MT0302	TBFG_10296	TBMG_00294	hypothetical protein	PMID: 12657046	Experiment validation
Rv0290	MRA_0299	MT0303	TBFG_10297	TBMG_00295	probable conserved transmembrane protein	PMID: 12657046	Experiment validation
Rv0291	MRA_0300	MT0304	TBFG_10298	TBMG_00296	probable membrane-anchored mycosin mycp3 (serine protease) (subtilisin-like protease) (subtilase-like) (mycosin-3)	PMID:10974545	In silico prediction
Rv0292	MRA_0301	MT0305	TBFG_10299	TBMG_00297	probable conserved transmembrane protein	PMID: 12657046	Experiment validation
Rv0311	MRA_0320	MT0324	TBFG_10316	TBMG_00315	hypothetical protein	PMID: 12657046	Experiment validation
Rv0312	MRA_0321	MT0326	TBFG_10317	TBMG_00316	conserved hypothetical proline and threonine rich protein	PMID: 12657046	Experiment validation
Rv0334	MRA_0343	MT0348	TBFG_10339	TBMG_00338	alpha-d-glucose-1-phosphate thymidylyltransferase rmla (dtdp-glucose synthase) (dtdp-glucose pyrophosphorylase)	PMID:17784859	Experiment validation
Rv0335c	MRA_0344	MT0349	TBFG_10340	TBMG_00339	pe family protein	PMID: 12657046	Experiment validation
Rv0337c	MRA_0346	MT0351	TBFG_10342	TBMG_00341	aminotransferase AlaT	PMID:11171096	In silico prediction
Rv0338c	MRA_0347	MT0352	TBFG_10343	TBMG_00342	probable iron-sulfur-binding reductase	PMID: 12657046	Experiment validation
Rv0342	MRA_0351	MT0357	TBFG_10347	TBMG_00346	participates in the development of tolerance	PMID:15752203	In silico prediction
Rv0347	MRA_0356	MT0362	TBFG_10352	TBMG_00351	probable conserved membrane protein	PMID: 12657046	Experiment validation
Rv0350	MRA_0359	MT0365	TBFG_10355	TBMG_00354	molecular chaperone DnaK	PMID:16085758	Experiment validation
Rv0351	MRA_0360	MT0366	TBFG_10356	TBMG_00355	heat shock protein GrpE	PMID: 12657046	Experiment validation
Rv0352	MRA_0361	MT0367	TBFG_10357	TBMG_00356	probable chaperone protein DNAj1	PMID: 12657046	Experiment validation
Rv0357c	MRA_0366	MT0373	TBFG_10362	TBMG_00361	adenylosuccinate synthetase	PMID: 12657046	Experiment validation
Rv0372c	MRA_0381	MT0387	TBFG_10377	TBMG_00376	hypothetical protein	PMID: 12657046	Experiment validation
Rv0383c	MRA_0391	MT0396	TBFG_10388	TBMG_00384	POSSIBLE CONSERVED SECRETED PROTEIN	PMID: 12657046	Experiment validation
Rv0384c	MRA_0392	MT0397	TBFG_10389	TBMG_00385	probable endopeptidase atp binding protein (chain b) clpb (clpb protein) (heat shock protein f84.1)	PMID: 12657046	Experiment validation
Rv0399c	MRA_0405	MT0409	TBFG_10404	TBMG_00400	possible conserved lipoprotein lpqk	PMID: 2128037	In silico prediction
Rv0400c	MRA_0406	MT0410	TBFG_10405	TBMG_00401	acyl-CoA dehydrogenase fade7	PMID: 12657046	Experiment validation
Rv0404	MRA_0410	MT0417	TBFG_10409	TBMG_00405	Acyl-CoA synthase (fadD30) 83	PMID: 12775759	In silico prediction
Rv0410c	MRA_0416	MT0423	TBFG_10415	TBMG_00411	serine/threonine-protein kinase pkng (protein kinase g) (stpk g)	PMID:20030858	Experiment validation
Rv0411c	MRA_0417	MT0424	TBFG_10416	TBMG_00412	probable glutamine-binding lipoprotein glnh (glnbp)	PMID: 12657046	Experiment validation
Rv0412c	MRA_0418	MT0425	TBFG_10417	TBMG_00413	possible conserved membrane protein	PMID: 12657046	Experiment validation
Rv0415	MRA_0421	MT0428	TBFG_10420	TBMG_00416	possible thiamine biosynthesis oxidoreductase thio	PMID:22001325	In silico prediction
Rv0416	MRA_0422	MT0429	TBFG_10421	TBMG_00417	sulfur carrier protein ThiS	PMID: 12657046	Experiment validation
Rv0417	MRA_0423	MT0430	TBFG_10422	TBMG_00418	thiazole synthase	PMID: 12657046	Experiment validation
Rv0422c	MRA_0428	MT0436	TBFG_10427	TBMG_00423	phosphomethylpyrimidine kinase	PMID: 12657046	Experiment validation
Rv0423c	MRA_0429	MT0437	TBFG_10428	TBMG_00424	thiamine biosynthesis protein ThiC	PMID: 12657046	Experiment validation
Rv0425c	MRA_0430	MT0440	TBFG_10430	TBMG_00426	possible metal cation transporting p-type atpase ctph	PMID: 12657046	Experiment validation
Rv0429c	MRA_0434	MT0444	TBFG_10434	TBMG_00430	peptide deformylase	PMID: 12657046	Experiment validation
Rv0430	MRA_0435		TBFG_10435	TBMG_00431	hypothetical protein	PMID: 12657046	Experiment validation
Rv0440	MRA_0445	MT0456	TBFG_10445	TBMG_00441	chaperonin GroEL	PMID:20383012	Experiment validation
Rv0450c	MRA_0455	MT0466	TBFG_10456	TBMG_00451	probable conserved transmembrane transport protein mmpl4	PMID: 12657046	Experiment validation
Rv0462	MRA_0468	MT0478	TBFG_10469	TBMG_00464	dihydrolipoamide dehydrogenase	PMID: 2128037	In silico prediction
Rv0467	MRA_0473	MT0483	TBFG_10474	TBMG_00469	Isocitrate lyase ⁄ dormancy	PMID:20553485	Experiment validation
Rv0470c	MRA_0476	MT0486	TBFG_10477	TBMG_00472	a lethal, persistent infection and the cording phenotype	PMID:20457615	In silico prediction
Rv0479c	MRA_0486	MT0497	TBFG_10487	TBMG_00482	probable conserved membrane protein	PMID: 12657046	Experiment validation
Rv0482	MRA_0489	MT0500	TBFG_10490	TBMG_00485	cell wall biosynthesis pathway	PMID:20614148	Experiment validation
Rv0500	MRA_0507	MT0520	TBFG_10509	TBMG_00505	pyrroline-5-carboxylate reductase	PMID: 12657046	Experiment validation
Rv0503c	MRA_0511	MT0524	TBFG_10514	TBMG_00510	Mycolic acid biosynthesis	PMID:20553485	Experiment validation
Rv0509	MRA_0516	MT0530	TBFG_10520	TBMG_00516	glutamyl-tRNA reductase	PMID: 12657046	Experiment validation
Rv0510	MRA_0517	MT0531	TBFG_10521	TBMG_00517	porphobilinogen deaminase	PMID: 12657046	Experiment validation
Rv0511	MRA_0518	MT0532	TBFG_10522	TBMG_00518	probable uroporphyrin-iii c-methyltransferase	PMID: 12657046	Experiment validation
Rv0524	MRA_0531	MT0546	TBFG_10535	TBMG_00531	glutamate-1-semialdehyde aminotransferase	PMID: 12657046	Experiment validation
Rv0525	MRA_0532	MT0547	TBFG_10536	TBMG_00532	hypothetical protein	PMID: 12657046	Experiment validation
Rv0526	MRA_0533	MT0548	TBFG_10537	TBMG_00533	possible thioredoxin protein (thiol-disulfide interchange protein)	PMID: 12657046	Experiment validation
Rv0527	MRA_0534	MT0549	TBFG_10538	TBMG_00534	possible cytochrome c-type biogenesis protein ccda	PMID: 12657046	Experiment validation
Rv0528	MRA_0535	MT0550	TBFG_10539	TBMG_00535	probable conserved transmembrane protein	PMID: 12657046	Experiment validation
Rv0529	MRA_0536	MT0551	TBFG_10540	TBMG_00536	possible cytochrome c-type biogenesis protein ccsa	PMID: 12657046	Experiment validation
Rv0540	MRA_0547	MT0565	TBFG_10551	TBMG_00546	hypothetical protein	PMID: 12657046	Experiment validation
Rv0541c	MRA_0548	MT0566	TBFG_10552	TBMG_00547	probable conserved integral membrane protein	PMID: 12657046	Experiment validation
Rv0542c	MRA_0549	MT0567	TBFG_10553	TBMG_00548	O-succinylbenzoic acid--CoA ligase	PMID: 2128037	In silico prediction
Rv0553	MRA_0560	MT0579	TBFG_10563	TBMG_00558	O-succinylbenzoate synthase	PMID: 12657046	Experiment validation
Rv0555	MRA_0562	MT0581	TBFG_10565	TBMG_00560	2-succinyl-6-hydroxy-2,4-cyclohexadiene-1-carboxylic acid synthase/2-oxoglutarate decarboxylase	PMID: 2128037	In silico prediction
Rv0556	MRA_0563	MT0582	TBFG_10566	TBMG_00561	probable conserved transmembrane protein	PMID: 12657046	Experiment validation
Rv0557	MRA_0564	MT0583	TBFG_10567	TBMG_00562	mannosyltransferase pimb	PMID: 12657046	Experiment validation
Rv0558	MRA_0565	MT0584	TBFG_10568	TBMG_00563	ubiquinone/menaquinone biosynthesis methyltransferase	PMID: 12657046	Experiment validation
Rv0562	MRA_0569	MT0588	TBFG_10572	TBMG_00567	probable polyprenyl-diphosphate synthase grcc1 (polyprenyl pyrophosphate synthetase)	PMID: 12657046	Experiment validation
Rv0588	MRA_0595	MT0617	TBFG_10599	TBMG_00595	conserved hypothetical integral membrane protein yrbe2b	PMID: 12657046	Experiment validation
Rv0607	MRA_0614	MT0636	TBFG_10618	TBMG_00614	hypothetical protein	PMID: 12657046	Experiment validation
Rv0627	MRA_0636	MT0655	TBFG_10638	TBMG_00636	hypothetical protein	PMID: 12657046	Experiment validation
Rv0628c	MRA_0637	MT0656/MT0897	TBFG_10639	TBMG_00637	hypothetical protein	PMID: 12657046	Experiment validation
Rv0635	MRA_0646	MT0664	TBFG_10648	TBMG_00646	hypothetical protein	PMID:17804795	In silico prediction
Rv0636	MRA_0647	MT0665	TBFG_10649	TBMG_00647	hypothetical protein	PMID:18048930	In silico prediction
Rv0637	MRA_0648	MT0666	TBFG_10650	TBMG_00648	(3R)-hydroxyacyl-ACP dehydratase subunit HadC	PMID:17804795	In silico prediction
Rv0638	MRA_0649	MT0667	TBFG_10651	TBMG_00649	preprotein translocase subunit SecE	PMID: 12657046	Experiment validation
Rv0640	MRA_0651	MT0669	TBFG_10653	TBMG_00651	50S ribosomal protein L11	PMID: 12657046	Experiment validation
Rv0642c	MRA_0653	MT0670	TBFG_10655	TBMG_00653	Mycolic acid biosynthesis	PMID:20553485	Experiment validation
Rv0651	MRA_0662	MT0680	TBFG_10664	TBMG_00662	50S ribosomal protein L10	PMID: 12657046	Experiment validation
Rv0652	MRA_0663	MT0681	TBFG_10665	TBMG_00663	50S ribosomal protein L7/L12	PMID: 12657046	Experiment validation
Rv0666	MRA_0675		TBFG_10679	TBMG_00677	possible membrane protein	PMID: 12657046	Experiment validation
Rv0667	MRA_0676	MT0695	TBFG_10681	TBMG_00679	DNA-directed RNA polymerase subunit beta	PMID:20833878	Experiment validation
Rv0668	MRA_0677	MT0696	TBFG_10682	TBMG_00680	DNA-directed RNA polymerase subunit beta'	PMID: 12657046	Experiment validation
Rv0674	MRA_0684	MT0703	TBFG_10688	TBMG_00687	hypothetical protein	PMID: 12657046	Experiment validation
Rv0675	MRA_0685	MT0704	TBFG_10689	TBMG_00688	enoyl-CoA hydratase	PMID: 12657046	Experiment validation
Rv0682	MRA_0691	MT0710	TBFG_10696	TBMG_00695	30S ribosomal protein S12	PMID: 12657046	Experiment validation
Rv0683	MRA_0692	MT0711	TBFG_10697	TBMG_00696	30S ribosomal protein S7	PMID: 12657046	Experiment validation
Rv0684	MRA_0693	MT0712	TBFG_10698	TBMG_00697	elongation factor G	PMID: 12657046	Experiment validation
Rv0685	MRA_0694	MT0713	TBFG_10699	TBMG_00698	elongation factor Tu	PMID: 12657046	Experiment validation
Rv0697	MRA_0705	MT0724	TBFG_10711	TBMG_00710	probable dehydrogenase	PMID: 12657046	Experiment validation
Rv0700	MRA_0708	MT0727	TBFG_10714	TBMG_00713	30S ribosomal protein S10	PMID: 12657046	Experiment validation
Rv0701	MRA_0709	MT0728	TBFG_10715	TBMG_00714	50S ribosomal protein L3	PMID: 12657046	Experiment validation
Rv0702	MRA_0710	MT0729	TBFG_10716	TBMG_00715	50S ribosomal protein L4	PMID: 12657046	Experiment validation
Rv0703	MRA_0711	MT0730	TBFG_10717	TBMG_00716	50S ribosomal protein L23	PMID: 12657046	Experiment validation
Rv0704	MRA_0712	MT0731	TBFG_10718	TBMG_00718	50S ribosomal protein L2	PMID: 12657046	Experiment validation
Rv0705	MRA_0713	MT0732	TBFG_10719	TBMG_00719	30S ribosomal protein S19	PMID: 12657046	Experiment validation
Rv0706	MRA_0714	MT0733	TBFG_10720	TBMG_00720	50S ribosomal protein L22	PMID: 12657046	Experiment validation
Rv0707	MRA_0715	MT0734	TBFG_10721	TBMG_00721	30S ribosomal protein S3	PMID: 12657046	Experiment validation
Rv0708	MRA_0716	MT0735	TBFG_10722	TBMG_00722	50S ribosomal protein L16	PMID: 12657046	Experiment validation
Rv0709	MRA_0717	MT0736	TBFG_10723	TBMG_00723	50S ribosomal protein L29	PMID: 12657046	Experiment validation
Rv0710	MRA_0718	MT0737	TBFG_10724	TBMG_00724	30S ribosomal protein S17	PMID: 12657046	Experiment validation
Rv0714	MRA_0722	MT0741	TBFG_10728	TBMG_00728	50S ribosomal protein L14	PMID: 12657046	Experiment validation
Rv0715	MRA_0723	MT0741.1	TBFG_10729	TBMG_00729	50S ribosomal protein L24	PMID: 12657046	Experiment validation
Rv0716	MRA_0724	MT0742	TBFG_10730	TBMG_00730	50S ribosomal protein L5	PMID: 12657046	Experiment validation
Rv0718	MRA_0726	MT0743	TBFG_10732	TBMG_00732	30S ribosomal protein S8	PMID: 12657046	Experiment validation
Rv0719	MRA_0727	MT0744	TBFG_10733	TBMG_00733	50S ribosomal protein L6	PMID: 12657046	Experiment validation
Rv0720	MRA_0728	MT0745	TBFG_10734	TBMG_00734	50S ribosomal protein L18	PMID: 12657046	Experiment validation
Rv0721	MRA_0729	MT0746	TBFG_10735	TBMG_00735	30S ribosomal protein S5	PMID: 12657046	Experiment validation
Rv0722	MRA_0730	MT0747	TBFG_10736	TBMG_00736	50S ribosomal protein L30	PMID: 12657046	Experiment validation
Rv0732	MRA_0740	MT0756.1	TBFG_10746	TBMG_00746	preprotein translocase subunit SecY	PMID: 12657046	Experiment validation
Rv0736	MRA_0744	MT0760	TBFG_10750	TBMG_00750	probable conserved membrane protein	PMID: 12657046	Experiment validation
Rv0744c	MRA_0753	MT0770	TBFG_10758	TBMG_00758	possible transcriptional regulatory protein	PMID: 12657046	Experiment validation
Rv0755c	MRA_0764	MT0779	TBFG_10769	TBMG_00769	PPE family protein	PMID:20815241	In silico prediction
Rv0757	MRA_0767	MT0782	TBFG_10772	TBMG_00772	Positive regulator for the phosphate regulon, required for intracellular growth	PMID:20553485	Experiment validation
Rv0772	MRA_0781	MT0796	TBFG_10787	TBMG_00787	phosphoribosylamine--glycine ligase	PMID: 12657046	Experiment validation
Rv0780	MRA_0789	MT0804	TBFG_10795	TBMG_00795	phosphoribosylaminoimidazole-succinocarboxamide synthase	PMID: 12657046	Experiment validation
Rv0781	MRA_0790/MRA_0791		TBFG_10796	TBMG_00796	probable protease ii ptrba [first part] (oligopeptidase b)	PMID: 12657046	Experiment validation
Rv0788	MRA_0798	MT0813	TBFG_10804	TBMG_00804	phosphoribosylformylglycinamidine synthase subunit I	PMID: 12657046	Experiment validation
Rv0798c	MRA_0808	MT0819	TBFG_10813	TBMG_00812	29 KDa antigen CFP29	PMID: 12657046	Experiment validation
Rv0803	MRA_0813	MT0823	TBFG_10818	TBMG_00817	phosphoribosylformylglycinamidine synthase II	PMID: 2128037	In silico prediction
Rv0808	MRA_0818	MT0829	TBFG_10823	TBMG_00822	amidophosphoribosyltransferase	PMID: 2128037	In silico prediction
Rv0811c	MRA_0821	MT0832	TBFG_10826	TBMG_00825	hypothetical protein	PMID: 12657046	Experiment validation
Rv0817c	MRA_0827	MT0839	TBFG_10832	TBMG_00831	probable conserved exported protein	PMID: 12657046	Experiment validation
Rv0824c	MRA_0834	MT0846	TBFG_10839	TBMG_00838	probable acyl-[acyl-carrier protein] desaturase desa1 (acyl-[acp] desaturase) (stearoyl-acp desaturase) (protein des)	PMID:15929999	In silico prediction
Rv0875c	MRA_0882	MT0898	TBFG_10892	TBMG_03115	possible conserved exported protein	PMID: 12657046	Experiment validation
Rv0883c	MRA_0890	MT0906	TBFG_10900	TBMG_03107	hypothetical protein	PMID: 12657046	Experiment validation
Rv0884c	MRA_0891	MT0907	TBFG_10901	TBMG_03106	phosphoserine aminotransferase	PMID: 19105810	Experiment validation
Rv0894	MRA_0902	MT0918	TBFG_10913	TBMG_03094	possible transcriptional regulatory protein (possibly luxr-family)	PMID: 12657046	Experiment validation
Rv0900	MRA_0907	MT0923			possible membrane protein	PMID: 12657046	Experiment validation
Rv0946c	MRA_0953	MT0972	TBFG_10963	TBMG_03043	glucose-6-phosphate isomerase	PMID:20445242	Experiment validation
Rv0949	MRA_0956	MT0976	TBFG_10967	TBMG_03039	probable atp-dependent dna helicase ii uvrd1	PMID: 12657046	Experiment validation
Rv0951	MRA_0958	MT0978	TBFG_10969	TBMG_03037	succinyl-CoA synthetase subunit beta	PMID: 12657046	Experiment validation
Rv0952	MRA_0959	MT0979	TBFG_10970	TBMG_04091	succinyl-CoA synthetase subunit alpha	PMID: 12657046	Experiment validation
Rv0955	MRA_0962	MT0982	TBFG_10973	TBMG_03034	probable conserved integral membrane protein	PMID: 12657046	Experiment validation
Rv0957	MRA_0964	MT0984	TBFG_10975	TBMG_03032	bifunctional phosphoribosylaminoimidazolecarboxamide formyltransferase/IMP cyclohydrolase	PMID: 2128037	In silico prediction
Rv0973c	MRA_0980	MT1001	TBFG_10991	TBMG_03015	probable acetyl-/propionyl-coenzyme a carboxylase alpha chain (alpha subunit) acca2: biotin carboxylase + biotin carboxyl carrier protein (bccp)	PMID: 12657046	Experiment validation
Rv0982	MRA_0989	MT1010	TBFG_11000	TBMG_03007	probable two component sensor kinase mprb	PMID: 12657046	Experiment validation
Rv0993	MRA_1000	MT1022	TBFG_11011	TBMG_02996	probable utp--glucose-1-phosphate uridylyltransferase	PMID: 12657046	Experiment validation
Rv1002c	MRA_1011	MT1031	TBFG_11021	TBMG_02985	hypothetical protein	PMID: 12657046	Experiment validation
Rv1005c	MRA_1014	MT1034	TBFG_11024	TBMG_02982	para-aminobenzoate synthase component I	PMID: 12657046	Experiment validation
Rv1007c	MRA_1016	MT1036	TBFG_11026	TBMG_02980	methionyl-tRNA synthetase	PMID: 12657046	Experiment validation
Rv1011	MRA_1020	MT1040	TBFG_11030	TBMG_02976	4-diphosphocytidyl-2-C-methyl-D-erythritol kinase	PMID: 12657046	Experiment validation
Rv1014c	MRA_1022	MT1042	TBFG_11032	TBMG_02973	peptidyl-tRNA hydrolase	PMID:17516842	In silico prediction
Rv1017c	MRA_1025	MT1045	TBFG_11035	TBMG_02970	ribose-phosphate pyrophosphokinase	PMID: 12657046	Experiment validation
Rv1018c	MRA_1026	MT1046	TBFG_11036	TBMG_02969	Probable UDP-N-acetylglucosamine pyrophosphorylase glmU	PMID:18573680	In silico prediction
Rv1023	MRA_1031	MT1051	TBFG_11041	TBMG_02964	phosphopyruvate hydratase	PMID: 2128037	In silico prediction
Rv1024	MRA_1032	MT1052	TBFG_11042	TBMG_02963	possible conserved membrane protein	PMID: 12657046	Experiment validation
Rv1025	MRA_1033	MT1053	TBFG_11043	TBMG_02962	hypothetical protein	PMID: 12657046	Experiment validation
Rv1026	MRA_1034	MT1054	TBFG_11044	TBMG_02961	hypothetical protein	PMID: 12657046	Experiment validation
Rv1027c	MRA_1035	MT1056	TBFG_11045	TBMG_02960	probable transcriptional regulatory protein kdpe	PMID: 12657046	Experiment validation
Rv1092c	MRA_1103	MT1124	TBFG_11113	TBMG_02892	pantothenate kinase	PMID: 16755588	Experiment validation
Rv1094	MRA_1105	MT1126	TBFG_11115	TBMG_02890	possible acyl-[acyl-carrier protein] desaturase desa2 (acyl-[acp] desaturase) (stearoyl-acp desaturase)	PMID:15929999	In silico prediction
Rv1098c	MRA_1109	MT1130	TBFG_11119	TBMG_02886	fumarate hydratase	PMID: 12657046	Experiment validation
Rv1122	MRA_1131	MT1154	TBFG_11145	TBMG_02860	6-phosphogluconate dehydrogenase-like protein	PMID: 12657046	Experiment validation
Rv1126c	MRA_1135	MT1158	TBFG_11149	TBMG_02856	hypothetical protein	PMID: 12657046	Experiment validation
Rv1128c	MRA_1137	MT1160	TBFG_11151	TBMG_02854	hypothetical protein	PMID: 12657046	Experiment validation
Rv1133c	MRA_1142	MT1165	TBFG_11156	TBMG_02849	5-methyltetrahydropteroyltriglutamate--homocysteine methyltransferase	PMID: 12657046	Experiment validation
Rv1161	MRA_1172	MT1198	TBFG_11186	TBMG_02820	Nitrate reductase[ ] subunit (narG) 79	PMID:12775759	In silico prediction
Rv1166	MRA_1177	MT1203	TBFG_11191	TBMG_02815	probable conserved lipoprotein lpqw	PMID: 12657046	Experiment validation
Rv1169c	MRA_1180	MT1206	TBFG_11194	TBMG_02812	PE family protein	PMID: 12657046	Experiment validation
Rv1177	MRA_1188	MT1214	TBFG_11202	TBMG_02804	probable ferredoxin fdxc	PMID: 12657046	Experiment validation
Rv1182	MRA_1192	MT1219	TBFG_11206	TBMG_02800	probable conserved polyketide synthase associated protein PAPA3	PMID: 12657046	Experiment validation
Rv1186c	MRA_1196	MT1223	TBFG_11210	TBMG_02796	hypothetical protein	PMID: 12657046	Experiment validation
Rv1187	MRA_1197	MT1224	TBFG_11211	TBMG_02795	probable pyrroline-5-carboxylate dehydrogenase roca	PMID: 12657046	Experiment validation
Rv1188	MRA_1198	MT1225	TBFG_11212	TBMG_02794	probable proline dehydrogenase	PMID: 12657046	Experiment validation
Rv1193	MRA_1203	MT1230	TBFG_11217	TBMG_02789	acyl-CoA synthetase	PMID: 12657046	Experiment validation
Rv1194c	MRA_1204	MT1231	TBFG_11218	TBMG_02788	hypothetical protein	PMID: 12657046	Experiment validation
Rv1201c	MRA_1210	MT1239	TBFG_11225	TBMG_02781	probable transferase	PMID: 12657046	Experiment validation
Rv1202	MRA_1211	MT1240	TBFG_11226	TBMG_02780	dipeptidase	PMID: 12657046	Experiment validation
Rv1208	MRA_1217	MT1246	TBFG_11232	TBMG_02774	hypothetical protein	PMID: 18221489	Experiment validation
Rv1215c	MRA_1224	MT1253	TBFG_11239	TBMG_02767	hypothetical protein	PMID: 12657046	Experiment validation
Rv1221	MRA_1230/MRA_1231	MT1259	TBFG_11245	TBMG_02761/TBMG_02760	virulence.	PMID:18657035	In silico prediction
Rv1223	MRA_1232	MT1261	TBFG_11247	TBMG_02759	probable serine protease htra (degp protein)	PMID: 12657046	Experiment validation
Rv1229c	MRA_1238	MT1267	TBFG_11254	TBMG_02752	probable mrp-related protein mrp	PMID: 19119013	Experiment validation
Rv1232c	MRA_1241	MT1270	TBFG_11257	TBMG_02749	hypothetical protein	PMID: 12657046	Experiment validation
Rv1248c	MRA_1256	MT1286	TBFG_11274	TBMG_02733	alpha-ketoglutarate decarboxylase	PMID: 12657046	Experiment validation
Rv1254	MRA_1262/MRA_1263	MT1293	TBFG_11280/TBFG_11281	TBMG_02727/TBMG_02726	probable acyltransferase	PMID: 12657046	Experiment validation
Rv1267c	MRA_1275	MT1305	TBFG_11293	TBMG_02714	cell wall arabinosyltransferases.	PMID:16817899	Experiment validation
Rv1274	MRA_1282	MT1312	TBFG_11300	TBMG_02707	possible lipoprotein lprb	PMID: 12657046	Experiment validation
Rv1278	MRA_1286	MT1315	TBFG_11304	TBMG_02703	hypothetical protein	PMID: 12657046	Experiment validation
Rv1284	MRA_1292	MT1322	TBFG_11310	TBMG_02697	hypothetical protein	PMID: 12657046	Experiment validation
Rv1285	MRA_1293	MT1323	TBFG_11311	TBMG_02696	sulfate adenylyltransferase subunit 2	PMID: 12657046	Experiment validation
Rv1286	MRA_1294	MT1324	TBFG_11312	TBMG_02695	bifunctional sulfate adenylyltransferase subunit 1/adenylylsulfate kinase protein	PMID: 12657046	Experiment validation
Rv1292	MRA_1300	MT1331	TBFG_11319	TBMG_02688	arginyl-tRNA synthetase	PMID: 12657046	Experiment validation
Rv1293	MRA_1301	MT1332	TBFG_11320	TBMG_02687	probable diaminopimelate decarboxylase lysa (dap decarboxylase)	PMID:10438745	Experiment validation
Rv1294	MRA_1302	MT1333	TBFG_11321	TBMG_02686	homoserine dehydrogenase	PMID: 12657046	Experiment validation
Rv1295	MRA_1303	MT1334	TBFG_11322	TBMG_02685	threonine synthase	PMID: 12657046	Experiment validation
Rv1296	MRA_1304	MT1335	TBFG_11323	TBMG_02684	homoserine kinase	PMID: 12657046	Experiment validation
Rv1297	MRA_1305	MT1336	TBFG_11324	TBMG_02683	transcription termination factor Rho	PMID: 12657046	Experiment validation
Rv1298	MRA_1306	MT1337	TBFG_11325	TBMG_02682	50S ribosomal protein L31	PMID: 12657046	Experiment validation
Rv1299	MRA_1307	MT1338	TBFG_11326	TBMG_02681	peptide chain release factor 1	PMID: 12657046	Experiment validation
Rv1300	MRA_1308	MT1339	TBFG_11327	TBMG_02680	probable hemk protein homolog hemk	PMID: 12657046	Experiment validation
Rv1301	MRA_1309	MT1340	TBFG_11328	TBMG_02679	hypothetical protein	PMID: 12657046	Experiment validation
Rv1303	MRA_1311	MT1343	TBFG_11330	TBMG_02677	hypothetical protein	PMID: 12657046	Experiment validation
Rv1305	MRA_1313	MT1345	TBFG_11332	TBMG_02675	F0F1 ATP synthase subunit C	PMID:1379565	Experiment validation
Rv1306	MRA_1314	MT1346	TBFG_11333	TBMG_02674	F0F1 ATP synthase subunit B	PMID: 12657046	Experiment validation
Rv1307	MRA_1315	MT1347	TBFG_11334	TBMG_02673	probable atp synthase delta chain atph	PMID: 12657046	Experiment validation
Rv1308	MRA_1316	MT1348	TBFG_11335	TBMG_02672	F0F1 ATP synthase subunit alpha	PMID: 12657046	Experiment validation
Rv1309	MRA_1317	MT1349	TBFG_11336	TBMG_02671	F0F1 ATP synthase subunit gamma	PMID: 2128037	In silico prediction
Rv1310	MRA_1318	MT1350	TBFG_11337	TBMG_02670	F0F1 ATP synthase subunit beta	PMID: 12657046	Experiment validation
Rv1311	MRA_1319	MT1351	TBFG_11338	TBMG_02669	F0F1 ATP synthase subunit epsilon	PMID: 12657046	Experiment validation
Rv1315	MRA_1323	MT1355	TBFG_11342	TBMG_02665	UDP-N-acetylglucosamine 1-carboxyvinyltransferase	PMID: 6781995	Experiment validation
Rv1326c	MRA_1334	MT1368	TBFG_11358	TBMG_02652	glycogen branching enzyme	PMID:20444687	Experiment validation
Rv1327c	MRA_1335	MT1369	TBFG_11359	TBMG_02651	probable glucanase glge	PMID:19121228	Experiment validation
Rv1338	MRA_1346	MT1379	TBFG_11368	TBMG_02640	inhibits DNA gyrase activity	PMID:18177305	In silico prediction
Rv1339	MRA_1347	MT1380	TBFG_11369	TBMG_02639	hypothetical protein	PMID: 12657046	Experiment validation
Rv1347c	MRA_1355/MRA_1354	MT1389	TBFG_11377/TBFG_11376	TBMG_02631/TBMG_02632	hypothetical protein	PMID: 12657046	Experiment validation
Rv1348	MRA_1356	MT1390	TBFG_11378	TBMG_02630	probable drugs-transport transmembrane atp-binding protein abc transporter	PMID: 12657046	Experiment validation
Rv1349	MRA_1357	MT1392	TBFG_11379	TBMG_02629	probable drugs-transport transmembrane atp-binding protein abc transporter	PMID: 12657046	Experiment validation
Rv1350	MRA_1358	MT1393	TBFG_11380	TBMG_02628	3-ketoacyl-(acyl-carrier-protein) reductase	PMID: 12657046	Experiment validation
Rv1371	MRA_1381	MT1416	TBFG_11400	TBMG_02609	probable membrane protein	PMID: 14569030	Experiment validation
Rv1379	MRA_1388	MT1423	TBFG_11408	TBMG_02601	bifunctional pyrimidine regulatory protein PyrR uracil phosphoribosyltransferase	PMID: 14569030	Experiment validation
Rv1380	MRA_1389	MT1424	TBFG_11409	TBMG_02600	aspartate carbamoyltransferase catalytic subunit	PMID: 12657046	Experiment validation
Rv1381	MRA_1390	MT1425	TBFG_11410	TBMG_02599	dihydroorotase	PMID: 12657046	Experiment validation
Rv1382	MRA_1391	MT1426	TBFG_11411	TBMG_02598	probable export or membrane protein	PMID: 12657046	Experiment validation
Rv1383	MRA_1392	MT1427	TBFG_11412	TBMG_02597	carbamoyl phosphate synthase small subunit	PMID: 12657046	Experiment validation
Rv1388	MRA_1397		TBFG_11417	TBMG_02592	putative integration host factor mihf	PMID: 12657046	Experiment validation
Rv1389	MRA_1398	MT1434	TBFG_11418	TBMG_02591	guanylate kinase	PMID: 12657046	Experiment validation
Rv1390	MRA_1399	MT1435	TBFG_11419	TBMG_02590	DNA-directed RNA polymerase subunit omega	PMID: 12657046	Experiment validation
Rv1391	MRA_1400	MT1436	TBFG_11420	TBMG_02589	bifunctional phosphopantothenoylcysteine decarboxylase/phosphopantothenate synthase	PMID: 12657046	Experiment validation
Rv1392	MRA_1401	MT1437	TBFG_11421	TBMG_02588	S-adenosylmethionine synthetase	PMID: 12657046	Experiment validation
Rv1406	MRA_1415		TBFG_11435	TBMG_02574	methionyl-tRNA formyltransferase	PMID: 12657046	Experiment validation
Rv1409	MRA_1418	MT1453	TBFG_11438	TBMG_02571	probable bifunctional riboflavin biosynthesis protein RIBG : Diaminohydroxyphosphoribosylaminopyrimidine deaminase (Riboflavin-specific deaminase) + 5-amino-6-(5-phosphoribosylamino) uracil reductase (HTP reductase)	PMID: 12657046	Experiment validation
Rv1415	MRA_1424	MT1458	TBFG_11444	TBMG_02565	bifunctional 3,4-dihydroxy-2-butanone 4-phosphate synthase/GTP cyclohydrolase II protein	PMID: 4993272	Experiment validation
Rv1416	MRA_1425	MT1459	TBFG_11445	TBMG_02564	riboflavin synthase subunit beta	PMID: 12657046	Experiment validation
Rv1420	MRA_1429	MT1463	TBFG_11449	TBMG_02560	excinuclease ABC subunit C	PMID: 12657046	Experiment validation
Rv1436	MRA_1444	MT1480	TBFG_11464	TBMG_02546	glyceraldehyde-3-phosphate dehydrogenase	PMID:11990426	Experiment validation
Rv1437	MRA_1445	MT1481	TBFG_11465	TBMG_02545	phosphoglycerate kinase	PMID: 12657046	Experiment validation
Rv1438	MRA_1446	MT1482	TBFG_11466	TBMG_02544	triosephosphate isomerase	PMID: 12657046	Experiment validation
Rv1446c	MRA_1455	MT1493	TBFG_11474	TBMG_02535	putative oxpp cycle protein opca	PMID: 12657046	Experiment validation
Rv1448c	MRA_1457	MT1495	TBFG_11476	TBMG_02533	transaldolase	PMID: 12657046	Experiment validation
Rv1449c	MRA_1458	MT1496	TBFG_11477	TBMG_02532	transketolase	PMID: 12657046	Experiment validation
Rv1456c	MRA_1465/MRA_1464	MT1503	TBFG_11484/TBFG_11483	TBMG_02526/TBMG_02527	probable unidentified antibiotic-transport integral membrane ABC transporter	PMID: 12657046	Experiment validation
Rv1457c	MRA_1466	MT1504	TBFG_11485	TBMG_02525	probable unidentified antibiotic-transport integral membrane ABC transporter	PMID: 12657046	Experiment validation
Rv1459c	MRA_1468	MT1506	TBFG_11487	TBMG_02523	possible conserved integral membrane protein	PMID: 12657046	Experiment validation
Rv1461	MRA_1470	MT1508	TBFG_11489	TBMG_02521	hypothetical protein	PMID: 12657046	Experiment validation
Rv1462	MRA_1471	MT1509	TBFG_11490	TBMG_02520	hypothetical protein	PMID: 12657046	Experiment validation
Rv1463	MRA_1472	MT1510	TBFG_11491	TBMG_02519	probable conserved atp-binding protein abc transporter	PMID: 12657046	Experiment validation
Rv1464	MRA_1473	MT1511	TBFG_11492	TBMG_02518	probable cysteine desulfurase csd	PMID: 12657046	Experiment validation
Rv1465	MRA_1474	MT1512	TBFG_11493	TBMG_02517	possible nitrogen fixation related protein	PMID: 12657046	Experiment validation
Rv1466	MRA_1475	MT1513	TBFG_11494	TBMG_02516	hypothetical protein	PMID: 12657046	Experiment validation
Rv1469	MRA_1478	MT1515	TBFG_11497	TBMG_02513	probable cation transporter	PMID: 14569030	Experiment validation
Rv1475c	MRA_1485	MT1522	TBFG_11504	TBMG_02506	aconitate hydratase	PMID: 4287397	Experiment validation
Rv1476	MRA_1486	MT1523	TBFG_11505	TBMG_02505	possible membrane protein	PMID: 12657046	Experiment validation
Rv1477	MRA_1487		TBFG_11506	TBMG_02504	hypothetical invasion protein	PMID: 12657046	Experiment validation
Rv1479	MRA_1489	MT1526	TBFG_11508	TBMG_02502	probable transcriptional regulatory protein moxr1	PMID: 11101678	Experiment validation
Rv1480	MRA_1490	MT1527	TBFG_11509	TBMG_02501	hypothetical protein	PMID: 12657046	Experiment validation
Rv1483	MRA_1493	MT1530	TBFG_11512	TBMG_02498	3-oxoacyl-ACP reductase	PMID: 17337570	Experiment validation
Rv1484	MRA_1494	MT1531	TBFG_11513	TBMG_02497	enoyl-ACP reductase	PMID:17521419	In silico prediction
Rv1485	MRA_1495/MRA_1495A	MT1532	TBFG_11514/TBFG_11515	TBMG_02496/TBMG_02495	ferrochelatase	PMID:17521419	In silico prediction
Rv1490	MRA_1500	MT1536	TBFG_11520	TBMG_02490	probable membrane protein	PMID: 12657046	Experiment validation
Rv1536	MRA_1548	MT1587	TBFG_11569	TBMG_02441	Isoleucyl-tRNA synthase 81	PMID: 12775759	In silico prediction
Rv1539	MRA_1551	MT1591	TBFG_11572	TBMG_02438	lipoprotein signal peptidase	PMID: 17098907	Experiment validation
Rv1547	MRA_1559	MT1598	TBFG_11580	TBMG_02430	DNA polymerase III subunit alpha	PMID: 12657046	Experiment validation
Rv1594	MRA_1604	MT1630	TBFG_11610	TBMG_02400	quinolinate synthetase	PMID:13773655	Experiment validation
Rv1595	MRA_1605	MT1631	TBFG_11611	TBMG_02399	L-aspartate oxidase	PMID: 12657046	Experiment validation
Rv1599	MRA_1609	MT1635	TBFG_11615	TBMG_02395	histidinol dehydrogenase	PMID: 12657046	Experiment validation
Rv1600	MRA_1610	MT1636	TBFG_11616	TBMG_02394	histidinol-phosphate aminotransferase	PMID: 12657046	Experiment validation
Rv1601	MRA_1611	MT1637	TBFG_11617	TBMG_02393	imidazoleglycerol-phosphate dehydratase	PMID: 12657046	Experiment validation
Rv1602	MRA_1612	MT1638	TBFG_11618	TBMG_02392	imidazole glycerol phosphate synthase subunit HisH	PMID: 12657046	Experiment validation
Rv1603	MRA_1613	MT1639	TBFG_11619	TBMG_02391	1-(5-phosphoribosyl)-5-[(5-phosphoribosylamino)methylideneamino] imidazole-4-carboxamide isomerase	PMID: 12657046	Experiment validation
Rv1605	MRA_1615	MT1641	TBFG_11621	TBMG_02389	imidazole glycerol phosphate synthase subunit HisF	PMID: 12657046	Experiment validation
Rv1606	MRA_1616	MT1641.1	TBFG_11622	TBMG_02388	phosphoribosyl-AMP cyclohydrolase	PMID: 12657046	Experiment validation
Rv1609	MRA_1619	MT1644	TBFG_11625	TBMG_02385	anthranilate synthase component I	PMID: 18952181	Experiment validation
Rv1610	MRA_1620	MT1645	TBFG_11626	TBMG_02384	possible conserved membrane protein	PMID: 12657046	Experiment validation
Rv1611	MRA_1621	MT1646	TBFG_11627	TBMG_02383	indole-3-glycerol-phosphate synthase	PMID: 12657046	Experiment validation
Rv1612	MRA_1622	MT1647	TBFG_11628	TBMG_02382	tryptophan synthase subunit beta	PMID: 12657046	Experiment validation
Rv1613	MRA_1623	MT1648	TBFG_11629	TBMG_02381	tryptophan synthase subunit alpha	PMID: 12657046	Experiment validation
Rv1614	MRA_1624	MT1649	TBFG_11630	TBMG_02380	prolipoprotein diacylglyceryl transferase	PMID:15186407	Experiment validation
Rv1617	MRA_1627	MT1653	TBFG_11633	TBMG_02377	pyruvate kinase	PMID:19820096	Experiment validation
Rv1622c	MRA_1632	MT1658	TBFG_11638	TBMG_02372	Probable integral membrane cytochrome D ubiquinol oxidase (subunit II) cydB (Cytochrome BD-I oxidase subunit II)	PMID: 12657046	Experiment validation
Rv1626	MRA_1636	MT1662	TBFG_11642	TBMG_02368	Probable two-component system transcriptional regulator	PMID: 12657046	Experiment validation
Rv1629	MRA_1639	MT1665	TBFG_11645	TBMG_02365	DNA polymerase I	PMID: 12657046	Experiment validation
Rv1630	MRA_1640	MT1666	TBFG_11646	TBMG_02364	30S ribosomal protein S1	PMID: 12657046	Experiment validation
Rv1631	MRA_1641	MT1667	TBFG_11647	TBMG_02363	dephospho-CoA kinase/unknown domain fusion protein	PMID: 12657046	Experiment validation
Rv1640c	MRA_1651	MT1678	TBFG_11657	TBMG_02353	lysyl-tRNA synthetase	PMID: 404392	Experiment validation
Rv1641	MRA_1652	MT1679	TBFG_11658	TBMG_02352	translation initiation factor IF-3	PMID: 404392	Experiment validation
Rv1649	MRA_1660	MT1687	TBFG_11666	TBMG_02344	phenylalanyl-tRNA synthetase subunit alpha	PMID: 12657046	Experiment validation
Rv1650	MRA_1661	MT1688	TBFG_11667	TBMG_02343	phenylalanyl-tRNA synthetase subunit beta	PMID: 12657046	Experiment validation
Rv1652	MRA_1663	MT1690	TBFG_11670	TBMG_02341	N-acetyl-gamma-glutamyl-phosphate reductase	PMID:16950391	Experiment validation
Rv1653	MRA_1664	MT1691	TBFG_11671	TBMG_02340	bifunctional ornithine acetyltransferase/N-acetylglutamate synthase protein	PMID:16950391	Experiment validation
Rv1654	MRA_1665	MT1692	TBFG_11672	TBMG_02339	acetylglutamate kinase	PMID: 12657046	Experiment validation
Rv1655	MRA_1666	MT1693	TBFG_11673	TBMG_02338	acetylornithine aminotransferase	PMID:16950391	Experiment validation
Rv1656	MRA_1667	MT1694	TBFG_11674	TBMG_02337	ornithine carbamoyltransferase	PMID: 12657046	Experiment validation
Rv1658	MRA_1669	MT1696	TBFG_11676	TBMG_02335	argininosuccinate synthase	PMID: 12657046	Experiment validation
Rv1659	MRA_1670	MT1697	TBFG_11677	TBMG_02334	argininosuccinate lyase	PMID: 12657046	Experiment validation
Rv1661	MRA_1672	MT1701	TBFG_11679	TBMG_02332	Probable polyketide synthase pks7	PMID: 12657046	Experiment validation
Rv1662	MRA_1673	MT1702	TBFG_11680	TBMG_02331	Probable polyketide synthase pks8	PMID: 12867474	Experiment validation
Rv1663	MRA_1674	MT1703	TBFG_11681	TBMG_02330	Probable polyketide synthase pks17	PMID: 12867474	Experiment validation
Rv1683	MRA_1694	MT1723	TBFG_11700	TBMG_02311	acyl-CoA synthetase	PMID: 12657046	Experiment validation
Rv1689	MRA_1699	MT1728	TBFG_11705	TBMG_02306	tyrosyl-tRNA synthetase	PMID: 12657046	Experiment validation
Rv1695	MRA_1704	MT1734	TBFG_11710	TBMG_02301	inorganic polyphosphate/ATP-NAD kinase	PMID: 11006082	Experiment validation
Rv1697	MRA_1706	MT1736	TBFG_11712	TBMG_02299	hypothetical protein	PMID: 12657046	Experiment validation
Rv1699	MRA_1708	MT1738	TBFG_11714	TBMG_02297	CTP synthetase	PMID: 12657046	Experiment validation
Rv1701	MRA_1710	MT1740	TBFG_11716	TBMG_02295	site-specific tyrosine recombinase XerD	PMID: 12657046	Experiment validation
Rv1708	MRA_1718	MT1749	TBFG_11723	TBMG_02287	putative initiation inhibitor protein	PMID: 12657046	Experiment validation
Rv1711	MRA_1721	MT1751.1	TBFG_11726	TBMG_02284	hypothetical protein	PMID: 12657046	Experiment validation
Rv1712	MRA_1722	MT1752	TBFG_11727	TBMG_02283	cytidylate kinase	PMID: 19181797	Experiment validation
Rv1713	MRA_1723	MT1753	TBFG_11728	TBMG_02282	GTP-binding protein EngA	PMID: 2128037	In silico prediction
Rv1714	MRA_1724	MT1753.1	TBFG_11729	TBMG_02281	Probable oxidoreductase	PMID: 12657046	Experiment validation
Rv1715	MRA_1725	MT1754	TBFG_11730	TBMG_02280	probable 3-hydroxybutyryl-CoA dehydrogenase fadb3 (beta-hydroxybutyryl-CoA dehydrogenase) (bhbd)	PMID: 12657046	Experiment validation
Rv1730c	MRA_1740	MT1771	TBFG_11747	TBMG_02266	possible penicillin-binding protein	PMID: 12657046	Experiment validation
Rv1738	MRA_1749		TBFG_11756	TBMG_02257	hypothetical protein	PMID: 12657046	Experiment validation
Rv1753c	MRA_1764		TBFG_11771	TBMG_02242	PPE family protein	PMID: 12657046	Experiment validation
Rv1755c	MRA_1766		TBFG_11775		Intracellular survival, by the alteration of cell signaling events or by direct cytotoxicity ⁄ phospholipase c 4 (fragment) plcd.	PMID:11549182	Experiment validation
Rv1827	MRA_1839	MT1875	TBFG_11857	TBMG_02166	hypothetical protein	PMID: 12657046	Experiment validation
Rv1828	MRA_1840	MT1876	TBFG_11858	TBMG_02165	hypothetical protein	PMID: 12657046	Experiment validation
Rv1832	MRA_1843	MT1880	TBFG_11861	TBMG_02162	glycine dehydrogenase	PMID: 12657046	Experiment validation
Rv1850	MRA_1861	MT1898	TBFG_11878	TBMG_02144	urease subunit alpha	PMID: 12657046	Experiment validation
Rv1882c	MRA_1893	MT1931	TBFG_11910	TBMG_02112	short-chain dehydrogenase	PMID:20974274	Experiment validation
Rv1908c	MRA_1919	MT1959	TBFG_11937	TBMG_02084	Catalase ⁄ peroxidase	PMID:20553485	Experiment validation
Rv1963c	MRA_1973	MT2014	TBFG_11992	TBMG_02028	probable transcriptional repressor (probably tetr-family) mce3r	PMID: 12657046	Experiment validation
Rv1981c	MRA_1992	MT2033	TBFG_12012	TBMG_02009	dispensable for the growth and survival	PMID:19028890	Experiment validation
Rv1991c	MRA_2006	MT2046	TBFG_12023	TBMG_01996	putative toxin-antitoxin	PMID:17623030	Experiment validation
Rv2006	MRA_2022	MT2062	TBFG_12038	TBMG_01980	Trehalose-6-phosphatase 83	PMID:12775759	In silico prediction
Rv2013	MRA_2029/MRA_2030	MT2069	TBFG_12045/TBFG_12046	TBMG_01972/TBMG_01971	possible transposase	PMID: 12657046	Experiment validation
Rv2024c	MRA_2039		TBFG_12059	TBMG_01957/TBMG_01959	Conserved hypothetical protein 82	PMID:12775759	In silico prediction
Rv2026c	MRA_2041	MT2085	TBFG_12063	TBMG_01955	hypothetical protein	PMID: 12657046	Experiment validation
Rv2031c	MRA_2046	MT2090	TBFG_12068	TBMG_01950	Growth in macrophages	PMID:20553485	Experiment validation
Rv2041c	MRA_2056	MT2101	TBFG_12078	TBMG_01940	Probable sugar-binding lipoprotein	PMID: 12657046	Experiment validation
Rv2050	MRA_2065	MT2110	TBFG_12087	TBMG_01931	hypothetical protein	PMID: 12657046	Experiment validation
Rv2093c	MRA_2108	MT2154	TBFG_12128	TBMG_01889	Probable Sec-independent protein translocase transmembrane protein tatC	PMID: 12657046	Experiment validation
Rv2109c	MRA_2124	MT2169	TBFG_12141	TBMG_01871	proteasome (alpha subunit) PrcA	PMID: 12657046	Experiment validation
Rv2110c	MRA_2125	MT2170	TBFG_12142	TBMG_01870	proteasome (beta subunit) PrcB	PMID: 12657046	Experiment validation
Rv2111c	MRA_2126	MT2171	TBFG_12143	TBMG_01869	hypothetical protein	PMID: 12657046	Experiment validation
Rv2121c	MRA_2136	MT2181	TBFG_12153	TBMG_01859	ATP phosphoribosyltransferase	PMID: 12657046	Experiment validation
Rv2122c	MRA_2137	MT2182	TBFG_12154	TBMG_01858	phosphoribosyl-ATP pyrophosphatase	PMID: 12657046	Experiment validation
Rv2130c	MRA_2144	MT2188	TBFG_12161	TBMG_01851	cysteinyl-tRNA synthetase	PMID: 12657046	Experiment validation
Rv2138	MRA_2152	MT2196	TBFG_12168	TBMG_04038	Probable conserved lipoprotein LppL	PMID: 12657046	Experiment validation
Rv2145c	MRA_2160	MT2204	TBFG_12175	TBMG_01836	conserved hypothetical protein wag31	PMID: 18310019	Experiment validation
Rv2150c	MRA_2165	MT2209	TBFG_12180	TBMG_01831	cell division protein FtsZ	PMID: 15567275	Experiment validation
Rv2151c	MRA_2166	MT2210	TBFG_12181	TBMG_01830	possible cell division protein ftsq	PMID: 15567275	Experiment validation
Rv2152c	MRA_2167	MT2211	TBFG_12182	TBMG_01829	UDP-N-acetylmuramate--L-alanine ligase	PMID: 12657046	Experiment validation
Rv2153c	MRA_2168	MT2212	TBFG_12183	TBMG_01828	N-acetylglucosaminyl transferase	PMID: 12657046	Experiment validation
Rv2154c	MRA_2169	MT2213	TBFG_12184	TBMG_01827	FtsW-like protein FtsW	PMID: 12657046	Experiment validation
Rv2155c	MRA_2170	MT2214	TBFG_12185	TBMG_01826	UDP-N-acetylmuramoyl-L-alanyl-D-glutamate synthetase	PMID: 12657046	Experiment validation
Rv2156c	MRA_2171	MT2215	TBFG_12186	TBMG_01825	phospho-N-acetylmuramoyl-pentapeptide-transferase	PMID: 12657046	Experiment validation
Rv2157c	MRA_2172	MT2216	TBFG_12187	TBMG_01824	Probable UDP-N-acetylmuramoylalanyl-D-glutamyl-2,6-diaminopimelate- D-alanyl-D-alanyl ligase MurF	PMID: 12657046	Experiment validation
Rv2163c	MRA_2178	MT2221	TBFG_12193	TBMG_01817	Probable penicillin-binding membrane protein pbpB	PMID: 12657046	Experiment validation
Rv2164c	MRA_2179	MT2222	TBFG_12194	TBMG_01816	probable conserved proline rich membrane protein	PMID: 12657046	Experiment validation
Rv2165c	MRA_2180	MT2223	TBFG_12195	TBMG_01815	S-adenosyl-methyltransferase MraW	PMID: 12657046	Experiment validation
Rv2166c	MRA_2181	MT2224	TBFG_12196	TBMG_01814	hypothetical protein	PMID: 12657046	Experiment validation
Rv2174	MRA_2189	MT2230	TBFG_12202	TBMG_01808	Possible conserved integral membrane protein	PMID: 12657046	Experiment validation
Rv2175c	MRA_2190	MT2231	TBFG_12203	TBMG_01807	Phosphorylation of the activation loop Thr173 residue is also required for optimal PknL-mediated phosphorylation of Rv2175c	PMID: 18175374	Experiment validation
Rv2178c	MRA_2193	MT2234	TBFG_12206	TBMG_01803	Probable 3-deoxy-D-arabino-heptulosonate 7-phosphate synthase AroG (DAHP synthetase, phenylalanine-repressible)	PMID: 15721768	Experiment validation
Rv2179c	MRA_2194	MT2234.1	TBFG_12207	TBMG_01802	hypothetical protein	PMID: 12657046	Experiment validation
Rv2182c	MRA_2197	MT2237	TBFG_12210	TBMG_01799	1-acylglycerol-3-phosphate O-acyltransferase	PMID: 12657046	Experiment validation
Rv2188c	MRA_2203	MT2243	TBFG_12216	TBMG_01793	hypothetical protein	PMID: 12657046	Experiment validation
Rv2192c	MRA_2208/MRA_2207	MT2248	TBFG_12220/TBFG_12219	TBMG_01789	anthranilate phosphoribosyltransferase	PMID: 12657046	Experiment validation
Rv2193	MRA_2209	MT2249	TBFG_12221	TBMG_01788	probable cytochrome c oxidase (subunit iii) ctae	PMID: 12657046	Experiment validation
Rv2194	MRA_2210	MT2250	TBFG_12222	TBMG_01787	Probable Ubiquinol-cytochrome C reductase QcrC(cytochrome C subunit)	PMID: 12657046	Experiment validation
Rv2195	MRA_2211	MT2251	TBFG_12223	TBMG_01786	Probable Rieske iron-sulfur protein QcrA	PMID: 12657046	Experiment validation
Rv2196	MRA_2212	MT2252	TBFG_12224	TBMG_01785	Probable Ubiquinol-cytochrome C reductase QcrB (cytochrome B subunit)	PMID: 12657046	Experiment validation
Rv2200c	MRA_2216	MT2256	TBFG_12228	TBMG_01781	probable transmembrane cytochrome c oxidase (subunit ii) ctac	PMID: 12657046	Experiment validation
Rv2201	MRA_2217	MT2257	TBFG_12229	TBMG_01780	Probable asparagine synthetase AsnB	PMID: 12657046	Experiment validation
Rv2210c	MRA_2226/MRA_2225	MT2266	TBFG_12238/TBFG_12237	TBMG_01771/TBMG_01772	branched-chain amino acid aminotransferase	PMID: 12657046	Experiment validation
Rv2211c	MRA_2227	MT2267	TBFG_12239	TBMG_01770	glycine cleavage system aminomethyltransferase T	PMID: 12657046	Experiment validation
Rv2215	MRA_2231	MT2272	TBFG_12243	TBMG_01766	dihydrolipoamide acetyltransferase	PMID: 12657046	Experiment validation
Rv2217	MRA_2233	MT2274	TBFG_12245	TBMG_01764	lipoyltransferase	PMID: 12657046	Experiment validation
Rv2218	MRA_2234	MT2275	TBFG_12246	TBMG_01763	lipoyl synthase	PMID: 12657046	Experiment validation
Rv2219	MRA_2235	MT2276	TBFG_12247	TBMG_01762	probable conserved transmembrane protein	PMID: 12657046	Experiment validation
Rv2220	MRA_2237	MT2278	TBFG_12249	TBMG_01760	glutamine synthetase glna1 (glutamine synthase) (GS-I)	PMID: 12657046	Experiment validation
Rv2221c	MRA_2238	MT2279	TBFG_12250	TBMG_01759	glutamate-ammonia-ligase adenylyltransferase glne (Glutamine-synthetase adenylyltransferase)	PMID: 16946267	Experiment validation
Rv2225	MRA_2243	MT2284	TBFG_12254	TBMG_01755	3-methyl-2-oxobutanoate hydroxymethyltransferase	PMID: 12657046	Experiment validation
Rv2229c	MRA_2248		TBFG_12258	TBMG_01751	hypothetical protein	PMID: 12657046	Experiment validation
Rv2231c	MRA_2250	MT2290	TBFG_12260	TBMG_01749	hypothetical protein	PMID: 12657046	Experiment validation
Rv2235	MRA_2254	MT2294	TBFG_12264	TBMG_01745	probable conserved transmembrane protein	PMID: 12657046	Experiment validation
Rv2242	MRA_2262	MT2302	TBFG_12271	TBMG_01738	hypothetical protein	PMID: 12657046	Experiment validation
Rv2244	MRA_2264	MT2304	TBFG_12273	TBMG_01736	acyl carrier protein	PMID: 12657046	Experiment validation
Rv2245	MRA_2265	MT2305	TBFG_12274	TBMG_01735	3-oxoacyl-(acyl carrier protein) synthase II	PMID: 12657046	Experiment validation
Rv2246	MRA_2266	MT2306	TBFG_12275	TBMG_01734	3-oxoacyl-(acyl carrier protein) synthase II	PMID: 12657046	Experiment validation
Rv2247	MRA_2267	MT2307	TBFG_12276	TBMG_01733	acetyl/propionyl-cOa carboxylase (beta subunit) ACCD6	PMID: 12657046	Experiment validation
Rv2251	MRA_2271	MT2311	TBFG_12280	TBMG_01729	possible flavoprotein	PMID: 12657046	Experiment validation
Rv2260	MRA_2281	MT2321	TBFG_12288	TBMG_01721	hypothetical protein	PMID: 12657046	Experiment validation
Rv2268c	MRA_2288	MT2330	TBFG_12295	TBMG_01714	probable cytochrome P450 128 CYP128	PMID: 12657046	Experiment validation
Rv2276	MRA_2295	MT2336	TBFG_12301	TBMG_01706	CYP121 substrate selectivity and biological function, with preliminary data pointing to interactions with complex mycobacterial lipids.	PMID: 18818197	Experiment validation
Rv2283	MRA_2301A	MT2341			hypothetical protein	PMID: 12657046	Experiment validation
Rv2319c	MRA_2339	MT2382	TBFG_12342	TBMG_01660	hypothetical protein	PMID: 12657046	Experiment validation
Rv2325c	MRA_2345	MT2387	TBFG_12348	TBMG_01654	hypothetical protein	PMID: 12657046	Experiment validation
Rv2338c	MRA_2358	MT2401	TBFG_12362	TBMG_01640	hypothetical protein	PMID: 12657046	Experiment validation
Rv2343c	MRA_2363	MT2408	TBFG_12367	TBMG_01635	DNA primase	PMID: 12657046	Experiment validation
Rv2349c	MRA_2369	MT2414	TBFG_12373	TBMG_01629	Intracellular survival, by the alteration of cell signaling events or by direct cytotoxicity ⁄ phospholipase c 3 plcc	PMID:20553485	Experiment validation
Rv2350c	MRA_2370	MT2415	TBFG_12374	TBMG_01628	Membrane-associated phospholipase c 2 plcb	PMID:20553485	Experiment validation
Rv2351c	MRA_2371	MT2416	TBFG_12375	TBMG_01627	Phospholipase c 1 plca (mtp40 antigen)	PMID:20553485	Experiment validation
Rv2357c	MRA_2381	MT2426	TBFG_12383	TBMG_01618	glycyl-tRNA synthetase	PMID: 12657046	Experiment validation
Rv2361c	MRA_2385	MT2430	TBFG_12387	TBMG_01614	long (C50) chain z-isoprenyl diphosphate synthase (z-decaprenyl diphosphate synthase)	PMID: 12657046	Experiment validation
Rv2364c	MRA_2388	MT2433	TBFG_12390	TBMG_01611	GTP-binding protein Era	PMID:4983820	Experiment validation
Rv2365c	MRA_2389/MRA_2390	MT2434	TBFG_12391/TBFG_12392	TBMG_01610/TBMG_01609	hypothetical protein	PMID: 12657046	Experiment validation
Rv2373c	MRA_2396	MT2442	TBFG_12398	TBMG_01602	probable chaperone protein DNAj2	PMID: 6783093	In silico prediction
Rv2378c	MRA_2401	MT2446	TBFG_12403	TBMG_01597	lysine-n-oxygenase mbtg (l-lysine 6-monooxygenase) (lysine n6-hydroxylase)	PMID: 12657046	Experiment validation
Rv2382c	MRA_2405	MT2450	TBFG_12407	TBMG_01593	polyketide synthetase mbtc (polyketide synthase)	PMID: 12657046	Experiment validation
Rv2386c	MRA_2409	MT2454	TBFG_12411	TBMG_01589	salicylate synthase MbtI	PMID: 12657046	Experiment validation
Rv2388c	MRA_2412	MT2457	TBFG_12413	TBMG_01587	probable oxygen-independent coproporphyrinogen iii oxidase	PMID: 14569030	Experiment validation
Rv2391	MRA_2415	MT2461	TBFG_12419	TBMG_01584	probable ferredoxin-dependent nitrite reductase nira	PMID: 12657046	Experiment validation
Rv2392	MRA_2416	MT2462	TBFG_12420	TBMG_01583	phosphoadenosine phosphosulfate reductase	PMID: 12657046	Experiment validation
Rv2397c	MRA_2421	MT2468	TBFG_12425	TBMG_01578	probable sulfate-transport atp-binding protein abc transporter cysA1	PMID: 12657046	Experiment validation
Rv2398c	MRA_2422	MT2469	TBFG_12426	TBMG_01577	probable sulfate-transport integral membrane protein abc transporter cysW	PMID: 12657046	Experiment validation
Rv2399c	MRA_2423	MT2470	TBFG_12427	TBMG_01576	probable sulfate-transport integral membrane protein abc transporter cysT	PMID: 12657046	Experiment validation
Rv2400c	MRA_2424	MT2471	TBFG_12428	TBMG_01575	probable sulfate-binding lipoprotein subi	PMID: 17401215	Experiment validation
Rv2412	MRA_2437	MT2485	TBFG_12440	TBMG_01562	30S ribosomal protein S20	PMID: 12657046	Experiment validation
Rv2418c	MRA_2444	MT2491	TBFG_12446	TBMG_01556	hypothetical protein	PMID: 12657046	Experiment validation
Rv2421c	MRA_2447	MT2494	TBFG_12449	TBMG_01553	nicotinic acid mononucleotide adenyltransferase	PMID: 12657046	Experiment validation
Rv2428	MRA_2455	MT2503	TBFG_12456	TBMG_01544	Oxidative stress defense	PMID:19820096	Experiment validation
Rv2437	MRA_2463	MT2512	TBFG_12464	TBMG_01535	hypothetical protein	PMID: 12657046	Experiment validation
Rv2438c	MRA_2464	MT2513	TBFG_12465	TBMG_01534	NAD synthetase	PMID: 12657046	Experiment validation
Rv2439c	MRA_2465	MT2515	TBFG_12466	TBMG_01533	gamma-glutamyl kinase	PMID: 12657046	Experiment validation
Rv2440c	MRA_2466	MT2516	TBFG_12467	TBMG_01532	GTPase ObgE	PMID: 12657046	Experiment validation
Rv2441c	MRA_2467	MT2517	TBFG_12468	TBMG_01531	50S ribosomal protein L27	PMID: 12657046	Experiment validation
Rv2442c	MRA_2468	MT2518	TBFG_12469	TBMG_01530	50S ribosomal protein L21	PMID: 12657046	Experiment validation
Rv2444c	MRA_2470/MRA_2469		TBFG_12471/TBFG_12470	TBMG_01528/TBMG_01529	possible ribonuclease e rne	PMID: 12657046	Experiment validation
Rv2447c	MRA_2473	MT2523	TBFG_12473	TBMG_01525	probable folylpolyglutamate synthase protein folc (folylpoly-gamma-glutamate synthetase) (fpgs)	PMID: 12657046	Experiment validation
Rv2448c	MRA_2474	MT2524	TBFG_12474	TBMG_01524	valyl-tRNA synthetase	PMID: 12657046	Experiment validation
Rv2457c	MRA_2483	MT2532	TBFG_12482	TBMG_01516	ATP-dependent protease ATP-binding subunit	PMID: 12657046	Experiment validation
Rv2460c	MRA_2486	MT2535	TBFG_12485	TBMG_01513	ATP-dependent Clp protease proteolytic subunit	PMID: 12657046	Experiment validation
Rv2476c	MRA_2501	MT2551	TBFG_12500	TBMG_01497	Conserved hypothetical protein 75	PMID: 12775759	In silico prediction
Rv2477c	MRA_2502	MT2552	TBFG_12501	TBMG_01496	putative ABC transporter ATP-binding protein	PMID: 12657046	Experiment validation
Rv2500c	MRA_2526	MT2575	TBFG_12522	TBMG_01471	possible acyl-CoA dehydrogenase fade19 (mmgc)	PMID: 12657046	Experiment validation
Rv2507	MRA_2533	MT2582	TBFG_12529	TBMG_01464	possible conserved proline rich membrane protein	PMID: 12657046	Experiment validation
Rv2510c	MRA_2536	MT2585	TBFG_12532	TBMG_01461	hypothetical protein	PMID: 12657046	Experiment validation
Rv2511	MRA_2537	MT2586	TBFG_12533	TBMG_01460	oligoribonuclease	PMID: 12657046	Experiment validation
Rv2515c	MRA_2542	MT2591	TBFG_12537	TBMG_01456	hypothetical protein	PMID: 12657046	Experiment validation
Rv2516c	MRA_2543	MT2593	TBFG_12538	TBMG_01455	hypothetical protein	PMID: 12657046	Experiment validation
Rv2524c	MRA_2551	MT2600	TBFG_12545	TBMG_01448	probable fatty acid synthase fas (fatty acid synthetase)	PMID: 21041091	Experiment validation
Rv2533c	MRA_2561		TBFG_12553	TBMG_01440	transcription antitermination protein NusB	PMID: 12657046	Experiment validation
Rv2534c	MRA_2562	MT2609	TBFG_12554	TBMG_01439	elongation factor P	PMID: 12657046	Experiment validation
Rv2537c	MRA_2565	MT2612	TBFG_12557	TBMG_01436	3-dehydroquinate dehydratase	PMID:17586643	Experiment validation
Rv2538c	MRA_2566	MT2613	TBFG_12558	TBMG_01435	3-dehydroquinate synthase	PMID:17586643	Experiment validation
Rv2539c	MRA_2567	MT2614	TBFG_12559	TBMG_01434	shikimate kinase	PMID:17521419	In silico prediction
Rv2540c	MRA_2568	MT2615	TBFG_12560	TBMG_01433	chorismate synthase	PMID:17586643	Experiment validation
Rv2552c	MRA_2581	MT2629	TBFG_12573	TBMG_01420	shikimate 5-dehydrogenase	PMID:16298142	Experiment validation
Rv2554c	MRA_2583	MT2631	TBFG_12575	TBMG_01418	Holliday junction resolvase-like protein	PMID: 12657046	Experiment validation
Rv2555c	MRA_2584	MT2632	TBFG_12576	TBMG_01417	alanyl-tRNA synthetase	PMID: 12657046	Experiment validation
Rv2580c	MRA_2609	MT2657	TBFG_12600	TBMG_01393	histidyl-tRNA synthetase	PMID: 12657046	Experiment validation
Rv2582	MRA_2611	MT2659	TBFG_12602	TBMG_01391	probable peptidyl-prolyl cis-trans isomerase b ppib (cyclophilin) (ppiase) (rotamase) (peptidylprolyl isomerase)	PMID: 12657046	Experiment validation
Rv2604c	MRA_2632	MT2679	TBFG_12623	TBMG_01367	glutamine amidotransferase subunit PdxT	PMID:20815826	Experiment validation
Rv2606c	MRA_2634	MT2681	TBFG_12625	TBMG_01365	pyridoxal biosynthesis lyase PdxS	PMID:20815826	Experiment validation
Rv2610c	MRA_2638	MT2685	TBFG_12629	TBMG_01361	alpha-mannosyltransferase PIMA	PMID:15939292	Experiment validation
Rv2611c	MRA_2639	MT2686	TBFG_12630	TBMG_01360	lipid A biosynthesis lauroyl acyltransferase	PMID: 12657046	Experiment validation
Rv2612c	MRA_2640	MT2687	TBFG_12631	TBMG_01359	probable pi synthase pgsa1 (phosphatidylinositol synthase) (cdp-diacylglycerol--inositol3-phosphatidyltransferase)	PMID: 12657046	Experiment validation
Rv2613c	MRA_2641	MT2688	TBFG_12632	TBMG_01358	hypothetical protein	PMID: 12657046	Experiment validation
Rv2614c	MRA_2642	MT2689	TBFG_12633	TBMG_01357	threonyl-tRNA synthetase	PMID: 12657046	Experiment validation
Rv2623	MRA_2651	MT2698	TBFG_12642	TBMG_01348	hypothetical protein	PMID: 12657046	Experiment validation
Rv2673	MRA_2701	MT2747	TBFG_12688	TBMG_01300	possible conserved integral membrane protein	PMID: 12657046	Experiment validation
Rv2682c	MRA_2710	MT2756	TBFG_12697	TBMG_01291	1-deoxy-D-xylulose-5-phosphate synthase	PMID: 12657046	Experiment validation
Rv2697c	MRA_2725	MT2771	TBFG_12712	TBMG_01276	deoxyuridine 5'-triphosphate nucleotidohydrolase	PMID: 12657046	Experiment validation
Rv2698	MRA_2726	MT2772	TBFG_12713	TBMG_01275	probable conserved alanine rich transmembrane protein	PMID: 12657046	Experiment validation
Rv2700	MRA_2728	MT2774	TBFG_12715	TBMG_01273	possible conserved secreted alanine rich protein	PMID: 12657046	Experiment validation
Rv2702	MRA_2730	MT2776	TBFG_12717	TBMG_01271	polyphosphate glucokinase ppgk (polyphosphate-glucose phosphotransferase)	PMID:20379711	Experiment validation
Rv2703	MRA_2731	MT2777	TBFG_12718	TBMG_01270	RNA polymerase sigma factor RpoD	PMID: 12657046	Experiment validation
Rv2710	MRA_2738	MT2783	TBFG_12724	TBMG_01264	RNA polymerase sigma factor SigB	PMID: 12657046	Experiment validation
Rv2711	MRA_2739	MT2784	TBFG_12725	TBMG_01263	putative transporters, proteins involved in siderophore synthesis and iron storage, members of the PE/PPE family, a membrane protein involved in virulence, transcriptional regulators, and enzymes involved in lipid metabolism.	PMID:12065475	Experiment validation
Rv2726c	MRA_2753	MT2798	TBFG_12739	TBMG_01249	diaminopimelate epimerase	PMID: 12657046	Experiment validation
Rv2727c	MRA_2754	MT2799	TBFG_12740	TBMG_01248	tRNA delta(2)-isopentenylpyrophosphate transferase	PMID: 12657046	Experiment validation
Rv2739c	MRA_2766	T2808.1	TBFG_12752	TBMG_01237	possible alanine rich transferase	PMID: 12657046	Experiment validation
Rv2746c	MRA_2772	MT2817	TBFG_12759	TBMG_01229	probable pgp synthase pgsa3 (cdp-diacylglycerol--glycerol-3-phosphate 3-phosphatidyltransferase) (phosphatidylglycerophosphate synthase)	PMID: 12657046	Experiment validation
Rv2747	MRA_2773	MT2818	TBFG_12760	TBMG_01228	N-acetylglutamate synthase	PMID: 12657046	Experiment validation
Rv2748c	MRA_2774	MT2819	TBFG_12761	TBMG_01227	possible cell division transmembrane protein ftsk	PMID: 12657046	Experiment validation
Rv2753c	MRA_2778	MT2823	TBFG_12766	TBMG_01222	dihydrodipicolinate synthase	PMID: 12657046	Experiment validation
Rv2754c	MRA_2779	MT2824	TBFG_12767	TBMG_01221	FAD-dependent thymidylate synthase	PMID: 12657046	Experiment validation
Rv2786c	MRA_2810	MT2856	TBFG_12799	TBMG_01188	bifunctional riboflavin kinase/FMN adenylyltransferase	PMID: 12657046	Experiment validation
Rv2808	MRA_2832	MT2875	TBFG_12822	TBMG_01165	conserved hypothetical protein	PMID:14569030	Experiment validation
Rv2812	MRA_2836	MT2879	TBFG_12826	TBMG_01161	probable transposase	PMID: 12657046	Experiment validation
Rv2813	MRA_2837	MT2880	TBFG_12827	TBMG_01160	hypothetical protein	PMID: 12657046	Experiment validation
Rv2817c	MRA_2841	MT2884	TBFG_12831	TBMG_01156	hypothetical protein	PMID: 12657046	Experiment validation
Rv2827c	MRA_2851	MT2894	TBFG_12841	TBMG_01146	hypothetical protein	PMID: 12657046	Experiment validation
Rv2828c	MRA_2852/MRA_2849	MT2895.1/MT2892	TBFG_12842/TBFG_12839	TBMG_01145/TBMG_01148	hypothetical protein	PMID: 12657046	Experiment validation
Rv2830c	MRA_2853		TBFG_12845	TBMG_01142	hypothetical protein	PMID: 12657046	Experiment validation
Rv2832c	MRA_2855	MT2898	TBFG_12847	TBMG_01140	probable Sn-glycerol-3-phosphate transport atp-binding protein abc transporter ugpc	PMID: 12657046	Experiment validation
Rv2833c	MRA_2856	MT2899	TBFG_12848	TBMG_01139	probable Sn-glycerol-3-phosphate-binding lipoprotein ugpb	PMID: 12657046	Experiment validation
Rv2837c	MRA_2860	MT2903	TBFG_12852	TBMG_01135	hypothetical protein	PMID: 12657046	Experiment validation
Rv2839c	MRA_2862	MT2905	TBFG_12854	TBMG_01133	translation initiation factor IF-2	PMID: 12657046	Experiment validation
Rv2841c	MRA_2864	MT2907	TBFG_12856	TBMG_01131	transcription elongation factor NusA	PMID: 12657046	Experiment validation
Rv2845c	MRA_2868	MT2911	TBFG_12860	TBMG_01127	prolyl-tRNA synthetase	PMID: 12657046	Experiment validation
Rv2846c	MRA_2869	MT2912	TBFG_12861	TBMG_01126	possible integral membrane efflux protein EFPA	PMID:9008277	Experiment validation
Rv2855	MRA_2878	MT2922	TBFG_12870	TBMG_01117	mycothione/glutathione reductase	PMID:21752642	In silico prediction
Rv2856	MRA_2879	MT2923	TBFG_12871	TBMG_01116	possible nickel-transport integral membrane protein NICT	PMID: 12657046	Experiment validation
Rv2869c	MRA_2894	MT2937	TBFG_12885	TBMG_01100	probable conserved transmembrane protein	PMID: 12657046	Experiment validation
Rv2870c	MRA_2895	MT2938	TBFG_12886	TBMG_01099	1-deoxy-D-xylulose-5-phosphate synthase	PMID: 18489786	Experiment validation
Rv2881c	MRA_2906	MT2948	TBFG_12895	TBMG_01090	probable integral membrane phosphatidate cytidylyltransferase CDSA	PMID: 12657046	Experiment validation
Rv2882c	MRA_2907	MT2949	TBFG_12896	TBMG_01089	ribosome recycling factor	PMID: 12657046	Experiment validation
Rv2883c	MRA_2908	MT2951	TBFG_12897	TBMG_01088	uridylate kinase	PMID: 17719852	In silico prediction
Rv2889c	MRA_2914	MT2957	TBFG_12903	TBMG_01082	elongation factor Ts	PMID: 12657046	Experiment validation
Rv2890c	MRA_2915	MT2958	TBFG_12904	TBMG_01081	30S ribosomal protein S2	PMID: 12657046	Experiment validation
Rv2897c	MRA_2922	MT2965	TBFG_12911	TBMG_01075	hypothetical protein	PMID: 12657046	Experiment validation
Rv2903c	MRA_2928	MT2971	TBFG_12917	TBMG_01069	probable signal peptidase i lepb (spase i) (leader peptidase i).	PMID: 12657046	Experiment validation
Rv2904c	MRA_2929	MT2972	TBFG_12918	TBMG_01068	50S ribosomal protein L19	PMID: 12657046	Experiment validation
Rv2906c	MRA_2931	MT2974	TBFG_12920	TBMG_01066	tRNA (guanine-N(1)-)-methyltransferase	PMID: 12657046	Experiment validation
Rv2907c	MRA_2932	MT2975	TBFG_12921	TBMG_01065	16S rRNA-processing protein	PMID: 12657046	Experiment validation
Rv2908c	MRA_2933	MT2976	TBFG_12922	TBMG_01064	hypothetical protein	PMID: 12657046	Experiment validation
Rv2916c	MRA_2941	MT2984	TBFG_12930	TBMG_01056	probable signal recognition particle protein ffh (fifty-four homolog) (srp protein)	PMID: 12657046	Experiment validation
Rv2925c	MRA_2952	MT2995	TBFG_12940	TBMG_01046	ribonuclease III	PMID: 12657046	Experiment validation
Rv2926c	MRA_2953	MT2996	TBFG_12941	TBMG_01045	hypothetical protein	PMID: 12657046	Experiment validation
Rv2927c	MRA_2954	MT2997	TBFG_12942	TBMG_01044	hypothetical protein	PMID: 12657046	Experiment validation
Rv2930	MRA_2956	MT2999	TBFG_12944	TBMG_01042	Lipid metabolism	PMID:20553485	Experiment validation
Rv2938	MRA_2964	MT3008	TBFG_12952	TBMG_01034	ABC transporter	PMID:20553485	Experiment validation
Rv2941	MRA_2967	MT3011	TBFG_12955	TBMG_01031	Mycocerosis acid synthesis	PMID:20553485	Experiment validation
Rv2967c	MRA_2995	MT3045	TBFG_12982	TBMG_01003	pyruvate carboxylase	PMID:21635259	Experiment validation
Rv2968c	MRA_2996	MT3046	TBFG_12983	TBMG_01002	probable conserved integral membrane protein	PMID: 12657046	Experiment validation
Rv2969c	MRA_2997	MT3047	TBFG_12984	TBMG_01001	possible conserved membrane or secreted protein	PMID: 12657046	Experiment validation
Rv2971	MRA_2999	MT3049	TBFG_12986	TBMG_00999	probable oxidoreductase	PMID: 12657046	Experiment validation
Rv2977c	MRA_3006	MT3055	TBFG_12992	TBMG_00992	thiamine monophosphate kinase	PMID: 12657046	Experiment validation
Rv2981c	MRA_3010	MT3059	TBFG_12996	TBMG_00988	D-alanyl-alanine synthetase A	PMID: 12657046	Experiment validation
Rv2986c	MRA_3015	MT3064	TBFG_13001	TBMG_00983	probable dna-binding protein hu homolog hupb (histone-like protein) (hlp) (21-kda laminin-2-binding protein)	PMID: 12657046	Experiment validation
Rv2987c	MRA_3016	MT3065	TBFG_13002	TBMG_00982	isopropylmalate isomerase small subunit	PMID: 12657046	Experiment validation
Rv2992c	MRA_3021	MT3070	TBFG_13007	TBMG_00977	glutamyl-tRNA synthetase	PMID: 12657046	Experiment validation
Rv2995c	MRA_3024/MRA_3023	MT3073	TBFG_13010/TBFG_13009	TBMG_00975	3-isopropylmalate dehydrogenase	PMID: 12657046	Experiment validation
Rv2996c	MRA_3025	MT3074	TBFG_13011	TBMG_00974	probable d-3-phosphoglycerate dehydrogenase sera1 (pgdh)	PMID: 12657046	Experiment validation
Rv2999	MRA_3028	MT3078	TBFG_13014	TBMG_00971	probable conserved lipoprotein lppy	PMID: 2128037	In silico prediction
Rv3001c	MRA_3031	MT3081	TBFG_13016	TBMG_00969	ketol-acid reductoisomerase	PMID: 12657046	Experiment validation
Rv3002c	MRA_3032	MT3082	TBFG_13017	TBMG_00968	acetolactate synthase 3 regulatory subunit	PMID: 12657046	Experiment validation
Rv3003c	MRA_3033	MT3083	TBFG_13018	TBMG_00967	acetolactate synthase 1 catalytic subunit	PMID: 12657046	Experiment validation
Rv3009c	MRA_3039	MT3089	TBFG_13024	TBMG_00961	aspartyl/glutamyl-tRNA amidotransferase subunit B	PMID: 12657046	Experiment validation
Rv3011c	MRA_3041	MT3091	TBFG_13026	TBMG_00959	aspartyl/glutamyl-tRNA amidotransferase subunit A	PMID: 12657046	Experiment validation
Rv3014c	MRA_3044	MT3094	TBFG_13029	TBMG_00956	NAD-dependent DNA ligase LigA	PMID:12696044	In silico prediction
Rv3018c	MRA_3048/MRA_3052	MT3101	TBFG_13033/TBFG_13037	TBMG_00952/TBMG_00948	PPE family protein	PMID:20815241	In silico prediction
Rv3025c	MRA_3056	MT3109	TBFG_13041	TBMG_00944	probable cysteine desulfurase iscs (nifs protein homolog) (nitrogenase metalloclusters biosynthesis protein nifs)	PMID: 12657046	Experiment validation
Rv3029c	MRA_3060	MT3113	TBFG_13045	TBMG_00940	probable electron transfer flavoprotein (beta-subunit) fixa (beta-etf) (electron transfer flavoprotein small subunit) (etfss)	PMID: 12657046	Experiment validation
Rv3030	MRA_3061	MT3114	TBFG_13046	TBMG_00939	hypothetical protein	PMID: 12657046	Experiment validation
Rv3031	MRA_3062	MT3115	TBFG_13047	TBMG_00938	hypothetical protein	PMID: 12657046	Experiment validation
Rv3032	MRA_3063	MT3116	TBFG_13048	TBMG_00937	possible transferase	PMID: 12657046	Experiment validation
Rv3042c	MRA_3074	MT3127	TBFG_13058	TBMG_00927	phosphoserine phosphatase	PMID: 12657046	Experiment validation
Rv3043c	MRA_3075	MT3128	TBFG_13059	TBMG_00926	probable cytochrome c oxidase polypeptide I ctad (cytochrome aa3 subunit 1)	PMID: 12657046	Experiment validation
Rv3048c	MRA_3080	MT3133	TBFG_13064	TBMG_00920	ribonucleotide-diphosphate reductase subunit beta	PMID:17521419	In silico prediction
Rv3051c	MRA_3083	MT3137	TBFG_13067	TBMG_00917	ribonucleotide-diphosphate reductase subunit alpha	PMID: 12657046	Experiment validation
Rv3101c	MRA_3133	MT3185	TBFG_13118	TBMG_00865	putative cell division protein ftsx (septation component-transport integral membrane protein abc transporter)	PMID: 12657046	Experiment validation
Rv3105c	MRA_3137	MT3188	TBFG_13122	TBMG_00861	peptide chain release factor 2	PMID: 12657046	Experiment validation
Rv3109	MRA_3141	MT3192	TBFG_13126	TBMG_00857	probable molybdenum cofactor biosynthesis protein a moaa1	PMID: 12657046	Experiment validation
Rv3112	MRA_3144	MT3194.1	TBFG_13129	TBMG_00854	probable molybdenum cofactor biosynthesis protein d moad1 (molybdopterin converting factor small subunit) (molybdopterin [mpt] converting factor, subunit 1)	PMID: 12657046	Experiment validation
Rv3113	MRA_3145	MT3195		TBMG_03157/TBMG_00853	possible phosphatase	PMID: 12657046	Experiment validation
Rv3131	MRA_3163	MT3217	TBFG_13152	TBMG_03174	hypothetical protein	PMID: 12657046	Experiment validation
Rv3132c	MRA_3164	MT3218	TBFG_13153	TBMG_03175	two component sensor histidine kinase devs	PMID: 10970762	In silico prediction
Rv3135	MRA_3167		TBFG_13156	TBMG_03178	PPE family protein	PMID: 12657046	Experiment validation
Rv3137	MRA_3170	MT3224	TBFG_13158	TBMG_03180	probable monophosphatase	PMID: 12657046	Experiment validation
Rv3139	MRA_3172	MT3226	TBFG_13160	TBMG_03182	probable acyl-CoA dehydrogenase fade24	PMID: 12657046	Experiment validation
Rv3140	MRA_3173	MT3227	TBFG_13161	TBMG_03183	probable acyl-CoA dehydrogenase fade23	PMID: 12657046	Experiment validation
Rv3151	MRA_3184	MT3239	TBFG_13172	TBMG_03194	NADH dehydrogenase I (chain G) NADH-ubiquinone oxidoreductase chain G	PMID:20553485	Experiment validation
Rv3177	MRA_3210	MT3266	TBFG_13198	TBMG_03220	possible peroxidase (non-haem peroxidase)	PMID: 12657046	Experiment validation
Rv3193c	MRA_3227	MT3285	TBFG_13213	TBMG_03233	Probable integral membrane protein 83	PMID: 12775759	In silico prediction
Rv3198c	MRA_3234	MT3291	TBFG_13220	TBMG_03240	probable atp-dependent dna helicase ii uvrd2	PMID: 12657046	Experiment validation
Rv3201c	MRA_3238	MT3295	TBFG_13224	TBMG_03244	probable atp-dependent DNA helicase	PMID: 12657046	Experiment validation
Rv3219	MRA_3258	MT3315	TBFG_13245	TBMG_03264	transcriptional regulator WhiB	PMID: 20929442	Experiment validation
Rv3223c	MRA_3263	MT3320	TBFG_13250	TBMG_03269	Sigma factors	PMID:20553485	Experiment validation
Rv3240c	MRA_3281	MT3338	TBFG_13269	TBMG_03288	preprotein translocase subunit SecA	PMID: 12657046	Experiment validation
Rv3243c	MRA_3284	MT3341	TBFG_13272	TBMG_03291	hypothetical protein	PMID: 12657046	Experiment validation
Rv3244c	MRA_3285	MT3342	TBFG_13273	TBMG_03292	probable conserved lipoprotein lpqb	PMID: 12657046	Experiment validation
Rv3245c	MRA_3286	MT3343	TBFG_13274	TBMG_03293	two component sensory transduction histidine kinase mtrb	PMID: 7854120	Experiment validation
Rv3246c	MRA_3287	MT3344	TBFG_13275	TBMG_03294	essential replication gene	PMID:16629667	Experiment validation
Rv3248c	MRA_3289	MT3346	TBFG_13277	TBMG_03296	S-adenosyl-L-homocysteine hydrolase	PMID: 12657046	Experiment validation
Rv3255c	MRA_3296	MT3353	TBFG_13284	TBMG_03303	probable mannose-6-phosphate isomerase mana (phosphomannose isomerase) (phosphomannoisomerase) (pmi) (phosphohexoisomerase) (phosphohexomutase)	PMID: 12657046	Experiment validation
Rv3257c	MRA_3298	MT3355	TBFG_13286	TBMG_03305	d-alpha-d-mannose-1-phosphate guanylyltransferase manb (d-alpha-d-heptose-1-phosphate guanylyltransferase)	PMID: 12657046	Experiment validation
Rv3260c	MRA_3301	MT3358	TBFG_13289	TBMG_03308	transcriptional regulatory protein WHIB-like WHIB2	PMID: 16946268	In silico prediction
Rv3265c	MRA_3306	MT3365	TBFG_13294	TBMG_03313	probable Dtdp-rha:a-d-gLCnaC-diphosphoryl polyprenol, a-3-l-rhamnosyl transferase wbbl1 (alpha-l-rhamnose-(1->3)-alpha-d-gLCnaC(1->p)-p-decapreny l)	PMID: 12657046	Experiment validation
Rv3267	MRA_3308	MT3367	TBFG_13296	TBMG_03315	conserved hypothetical protein (cpsa-related protein)	PMID: 12657046	Experiment validation
Rv3271c	MRA_3312	MT3371	TBFG_13300	TBMG_03319	probable conserved integral membrane protein	PMID: 12657046	Experiment validation
Rv3275c	MRA_3316	MT3375	TBFG_13304	TBMG_03323	phosphoribosylaminoimidazole carboxylase catalytic subunit	PMID:20542692	Experiment validation
Rv3281	MRA_3322		TBFG_13310	TBMG_03329	hypothetical protein	PMID: 12657046	Experiment validation
Rv3285	MRA_3326	MT3384	TBFG_13314	TBMG_03333	probable bifunctional protein acetyl-/propionyl-coenzyme a carboxylase (alpha chain) acca3: biotin carboxylase + biotin carboxyl carrier protein (bccp)	PMID: 16354663	Experiment validation
Rv3324c	MRA_3366	MT3425	TBFG_13355	TBMG_03373	molybdenum cofactor biosynthesis protein C	PMID: 12657046	Experiment validation
Rv3332	MRA_3374	MT3435	TBFG_13364	TBMG_03381	probable n-acetylglucosamine-6-phosphate deacetylase naga (glcnac 6-p deacetylase)	PMID: 12657046	Experiment validation
Rv3336c	MRA_3378	MT3440	TBFG_13369	TBMG_03386	tryptophanyl-tRNA synthetase	PMID: 12657046	Experiment validation
Rv3341	MRA_3382	MT3444	TBFG_13374	TBMG_03390	homoserine O-acetyltransferase	PMID: 12657046	Experiment validation
Rv3343c	MRA_3384/MRA_3387/MRA_3390		TBFG_13376/TBFG_13386/TBFG_13380	TBMG_03392/TBMG_03396/TBMG_03401	PPE family protein	PMID:20815241	In silico prediction
Rv3356c	MRA_3396	MT3464	TBFG_13392	TBMG_03407	probable bifunctional protein fold: methylenetetrahydrofolate dehydrogenase + methenyltetrahydrofolate cyclohydrolase	PMID:21793307	In silico prediction
Rv3372	MRA_3412	MT3482	TBFG_13408	TBMG_03423	possible trehalose 6-phosphate phosphatase otsb2 (trehalose-phosphatase) (tpp)	PMID:17521419	In silico prediction
Rv3392c	MRA_3431	MT3499	TBFG_13426	TBMG_03442	Mycolic acid biosynthesis	PMID:20553485	Experiment validation
Rv3394c	MRA_3433	MT3501	TBFG_13428	TBMG_03444	damage tolerance,	PMID:20615954	Experiment validation
Rv3395c	MRA_3434	MT3502	TBFG_13429	TBMG_03445	damage tolerance,	PMID:20615954	Experiment validation
Rv3396c	MRA_3436	MT3504	TBFG_13431	TBMG_03447	bifunctional GMP synthase/glutamine amidotransferase protein	PMID:12007815	Experiment validation
Rv3398c	MRA_3438	MT3506	TBFG_13433	TBMG_03449	probable multifunctional geranylgeranyl pyrophosphate synthetase idsa1 (ggpp synthetase) (ggppsase) (geranylgeranyl diphosphate synthase): dimethylallyltransferase (prenyltransferase) (geranyl-diphosphate synthase) + geranyltranstransferase (farnesyl	PMID: 12657046	Experiment validation
Rv3411c	MRA_3451	MT3519	TBFG_13445	TBMG_03462	inositol-5-monophosphate dehydrogenase	PMID:21081761	In silico prediction
Rv3418c	MRA_3458	MT3527	TBFG_13452	TBMG_03469	co-chaperonin GroES	PMID:16085758	Experiment validation
Rv3422c	MRA_3462	MT3531	TBFG_13456	TBMG_03473	hypothetical protein	PMID: 12657046	Experiment validation
Rv3423c	MRA_3463	MT3532	TBFG_13457	TBMG_03474	alanine racemase	PMID: 12657046	Experiment validation
Rv3427c	MRA_3467		TBFG_13460		possible transposase	PMID: 12657046	Experiment validation
Rv3436c	MRA_3477	MT3542	TBFG_13473	TBMG_03484	D-fructose-6-phosphate amidotransferase	PMID: 12657046	Experiment validation
Rv3443c	MRA_3484	MT3548	TBFG_13480	TBMG_03491	50S ribosomal protein L13	PMID: 12657046	Experiment validation
Rv3455c	MRA_3496/MRA_3497/MRA_3495	MT3562	TBFG_13492/TBFG_13493/TBFG_13491	TBMG_03503	tRNA pseudouridine synthase A	PMID: 12657046	Experiment validation
Rv3457c	MRA_3498	MT3564	TBFG_13494	TBMG_03505	DNA-directed RNA polymerase subunit alpha	PMID: 12657046	Experiment validation
Rv3458c	MRA_3499	MT3565	TBFG_13495	TBMG_03506	30S ribosomal protein S4	PMID: 12657046	Experiment validation
Rv3459c	MRA_3500	MT3566	TBFG_13496	TBMG_03507	30S ribosomal protein S11	PMID: 12657046	Experiment validation
Rv3462c	MRA_3503	MT3568	TBFG_13499	TBMG_03510	translation initiation factor IF-1	PMID: 12657046	Experiment validation
Rv3464	MRA_3505	MT3570	TBFG_13501	TBMG_03512	dtdp-glucose 4,6-dehydratase rmlb	PMID: 12657046	Experiment validation
Rv3465	MRA_3506	MT3571	TBFG_13502	TBMG_03513	dTDP-4-dehydrorhamnose 3,5-epimerase rmlc (dTDP-4-keto-6-deoxyglucose 3,5-epimerase) (dTDP-l-rhamnose synthetase) (thymidine diphospho-4-keto-rhamnose 3,5-epimerase)	PMID: 12657046	Experiment validation
Rv3490	MRA_3530	MT3594	TBFG_13524	TBMG_03535	probable alpha, alpha-trehalose-phosphate synthase [udp-forming] otsa (trehalose-6-phosphate synthase) (udp-glucose-glucosephosphate glucosyltransferase) (trehalosephosphate-udp glucosyltransferase) (trehalose-6-phosphate synthetase) (trehalose-phosp	PMID: 12657046	Experiment validation
Rv3526	MRA_3565	MT3626	TBFG_13559	TBMG_03565	oxidoreductase	PMID:19906176	Experiment validation
Rv3544c	MRA_3583	MT3648	TBFG_13577	TBMG_04117	Acyl-coenzyme A dehydrogenase	PMID:20553485	Experiment validation
Rv3545c	MRA_3584	MT3649	TBFG_13578	TBMG_03584	for R. jostii RHA1 to grow on 3-hydroxysterols	PMID:19843222	Experiment validation
Rv3546	MRA_3585	MT3650	TBFG_13579	TBMG_03585	is essential only in the persistent stage of M. tuberculosis infection and may be caused by the inability to produce AD/ADD from cholesterol.	PMID:19822655	Experiment validation
Rv3559c	MRA_3598	MT3664	TBFG_13592	TBMG_03598	short chain dehydrogenase	PMID: 12657046	Experiment validation
Rv3564	MRA_3603	MT3669	TBFG_13597	TBMG_03603	probable acyl-CoA dehydrogenase fade33	PMID: 12657046	Experiment validation
Rv3571	MRA_3610	MT3676	TBFG_13604	TBMG_03610	KshB thus appears to be involved in multiple processes, probably as a reductase of different oxygenases	PMID:19906176	Experiment validation
Rv3574	MRA_3613	MT3679	TBFG_13607	TBMG_03613	a consequence of disrupted cholesterol metabolism	PMID:19822655	Experiment validation
Rv3579c	MRA_3618	MT3685	TBFG_13612	TBMG_03618	possible trna/rrna methyltransferase	PMID: 12657046	Experiment validation
Rv3581c	MRA_3620	MT3687	TBFG_13614	TBMG_03620	2-C-methyl-D-erythritol 2,4-cyclodiphosphate synthase	PMID: 12657046	Experiment validation
Rv3582c	MRA_3621	MT3688	TBFG_13615	TBMG_03621	2-C-methyl-D-erythritol 4-phosphate cytidylyltransferase	PMID: 17921290	Experiment validation
Rv3588c	MRA_3627	MT3694	TBFG_13621	TBMG_03627	inhibition of this enzyme may be relevant for the design of antituberculosis drugs possessing a novel mechanism of action.	PMID:19846301	In silico prediction
Rv3593	MRA_3632	MT3699	TBFG_13626	TBMG_03632	probable conserved lipoprotein lpqf	PMID:2128037	In silico prediction
Rv3596c	MRA_3636	MT3703	TBFG_13629	TBMG_03635	probable atp-dependent protease atp-binding subunit clpc1	PMID: 12657046	Experiment validation
Rv3597c	MRA_3637	MT3704	TBFG_13630	TBMG_03636	probable iron-regulated lsr2 protein precursor	PMID: 21228491	In silico prediction
Rv3602c	MRA_3641	MT3707	TBFG_13634	TBMG_03640	pantoate--beta-alanine ligase	PMID: 12657046	Experiment validation
Rv3604c	MRA_3643	MT3709	TBFG_13636	TBMG_03642	probable conserved transmembrane protein rich in alanine and arginine and proline	PMID: 12657046	Experiment validation
Rv3607c	MRA_3646	T3712.1	TBFG_13639	TBMG_03645	probable dihydroneopterin aldolase folb (dhna)	PMID: 12657046	Experiment validation
Rv3608c	MRA_3647	MT3712	TBFG_13640	TBMG_03646	dihydropteroate synthase 1 folp (dhps 1) (dihydropteroate pyrophosphorylase 1) (dihydropteroate diphosphorylase 1)	PMID: 21228491	In silico prediction
Rv3609c	MRA_3648	MT3713	TBFG_13641	TBMG_03647	GTP cyclohydrolase I	PMID: 242321	In silico prediction
Rv3610c	MRA_3649	MT3714	TBFG_13642	TBMG_03648	membrane-bound protease ftsh (cell division protein)	PMID: 21228491	In silico prediction
Rv3611	MRA_3649A		TBFG_13643	TBMG_03650	hypothetical arginine and proline rich protein	PMID: 12657046	Experiment validation
Rv3625c	MRA_3661	MT3727	TBFG_13656	TBMG_03662	possible cell cycle protein mesj	PMID: 21228491	In silico prediction
Rv3627c	MRA_3663	MT3729	TBFG_13658	TBMG_03664	hypothetical protein	PMID: 12657046	Experiment validation
Rv3634c	MRA_3670	MT3736	TBFG_13665	TBMG_03671	udp-glucose 4-epimerase gale1 (galactowaldenase) (udp-galactose 4-epimerase) (uridine diphosphate galactose 4-epimerase) (uridine diphospho-galactose 4-epimerase)	PMID: 12657046	Experiment validation
Rv3635	MRA_3671	MT3737	TBFG_13666	TBMG_03672	probable conserved transmembrane protein	PMID: 12657046	Experiment validation
Rv3646c	MRA_3681	MT3749	TBFG_13675	TBMG_03685	DNA topoisomerase I	PMID: 12657046	Experiment validation
Rv3648c	MRA_3683	T3750.1	TBFG_13677	TBMG_03687	probable cold shock protein a cspa	PMID: 21228491	In silico prediction
Rv3658c	MRA_3692/MRA_3691	MT3758	TBFG_13688	TBMG_03698	probable conserved transmembrane protein	PMID: 12657046	Experiment validation
Rv3660c	MRA_3694	MT3760	TBFG_13690	TBMG_03700	hypothetical protein	PMID: 12657046	Experiment validation
Rv3666c	MRA_3700	MT3767	TBFG_13696	TBMG_03706	probable periplasmic dipeptide-binding lipoprotein dppa	PMID: 12657046	Experiment validation
Rv3669	MRA_3704		TBFG_13700	TBMG_03711	probable conserved transmembrane protein	PMID: 12657046	Experiment validation
Rv3671c	MRA_3706	MT3772	TBFG_13702	TBMG_03713	virulence	PMID:18641659	Experiment validation
Rv3679	MRA_3714	MT3781	TBFG_13710	TBMG_03721	probable anion transporter atpase	PMID: 12657046	Experiment validation
Rv3708c	MRA_3745	MT3811	TBFG_13740	TBMG_03752	aspartate-semialdehyde dehydrogenase	PMID: 15752328	Experiment validation
Rv3709c	MRA_3746	MT3812	TBFG_13741	TBMG_03753	aspartate kinase	PMID: 21228491	In silico prediction
Rv3710	MRA_3747		TBFG_13742	TBMG_03754	2-isopropylmalate synthase	PMID: 12657046	Experiment validation
Rv3712	MRA_3749	MT3815	TBFG_13744	TBMG_03756	possible ligase	PMID: 12657046	Experiment validation
Rv3713	MRA_3750	MT3816	TBFG_13745	TBMG_03757	possible cobyric acid synthase COBQ2	PMID: 12657046	Experiment validation
Rv3718c	MRA_3755	MT3821	TBFG_13750	TBMG_03762	PE-PGRS family	PMID:20553485	Experiment validation
Rv3721c	MRA_3758	MT3824	TBFG_13753	TBMG_03765	DNA polymerase III subunits gamma and tau	PMID: 21228491	In silico prediction
Rv3722c	MRA_3759	MT3825	TBFG_13754	TBMG_03766	hypothetical protein	PMID: 12657046	Experiment validation
Rv3752c	MRA_3790	MT3859	TBFG_13784	TBMG_03797	possible cytidine/deoxycytidylate deaminase	PMID: 12657046	Experiment validation
Rv3778c	MRA_3818	MT3887	TBFG_13812	TBMG_03825	possible aminotransferase	PMID: 12657046	Experiment validation
Rv3781	MRA_3821	MT3890	TBFG_13815	TBMG_03828	probable o-antigen/lipopolysaccharide transport atp-binding protein ABC transporter rfbe	PMID: 12657046	Experiment validation
Rv3790	MRA_3830	MT3898	TBFG_13824	TBMG_03837	probable oxidoreductase	PMID: 12657046	Experiment validation
Rv3791	MRA_3831	MT3899	TBFG_13825	TBMG_03838	short chain dehydrogenase	PMID: 12657046	Experiment validation
Rv3792	MRA_3832	MT3899.1	TBFG_13826	TBMG_03839	probable conserved transmembrane protein	PMID: 12657046	Experiment validation
Rv3793	MRA_3833	MT3900	TBFG_13827	TBMG_03840	integral membrane indolylacetylinositol arabinosyltransferase embc (arabinosylindolylacetylinositol synthase)	PMID: 21228491	In silico prediction
Rv3794	MRA_3834	MT3901	TBFG_13828	TBMG_03841	indolylacetylinositol arabinosyltransferase	PMID: 18174142	In silico prediction
Rv3795	MRA_3835	MT3902	TBFG_13829	TBMG_03842	integral membrane indolylacetylinositol arabinosyltransferase embb (arabinosylindolylacetylinositol synthase)	PMID: 12657046	Experiment validation
Rv3799c	MRA_3839	MT3906	TBFG_13833	TBMG_03846	probable propionyl-CoA carboxylase beta chain 4 accd4 (pccase) (propanoyl-coa:carbon dioxide ligase)	PMID: 21228491	In silico prediction
Rv3800c	MRA_3840	MT3907	TBFG_13834	TBMG_03847	polyketide synthase pks13	PMID: 21228491	In silico prediction
Rv3801c	MRA_3841	MT3908	TBFG_13835	TBMG_03848	acyl-CoA synthetase	PMID: 12657046	Experiment validation
Rv3802c	MRA_3842	MT3909	TBFG_13836	TBMG_03849	probable conserved membrane protein	PMID: 12657046	Experiment validation
Rv3804c	MRA_3844	MT3911	TBFG_13838	TBMG_03851	Mycolyl transferase	PMID:20553485	Experiment validation
Rv3805c	MRA_3845	MT3912	TBFG_13839	TBMG_03852	probable conserved transmembrane protein	PMID: 12657046	Experiment validation
Rv3806c	MRA_3846	MT3913	TBFG_13840	TBMG_03853	phosphoribose diphosphate:decaprenyl-phosphate phosphoribosyltransferase	PMID: 12657046	Experiment validation
Rv3808c	MRA_3848	MT3915	TBFG_13842	TBMG_03855	bifunctional udp-galactofuranosyl transferase glft	PMID: 12657046	Experiment validation
Rv3810	MRA_3850	MT3917	TBFG_13844	TBMG_03857	Cell-wall associated surface proteins	PMID:20553485	Experiment validation
Rv3823c	MRA_3863	MT3931	TBFG_13857	TBMG_03870	Considered to be involved in the transport of lipids and shown to be required in the production of a sulfated glycolipid, sulfolipid-1	PMID:20553485	Experiment validation
Rv3825c	MRA_3865	MT3933	TBFG_13859/TBFG_11560	TBMG_03872	Polyketide synthase PKS2	PMID:20553485	Experiment validation
Rv3834c	MRA_3874	MT3942	TBFG_13868	TBMG_03880	seryl-tRNA synthetase	PMID: 12657046	Experiment validation
Rv3858c	MRA_3898	MT3973	TBFG_13894	TBMG_03907	glutamate synthase subunit beta	PMID: 12657046	Experiment validation
Rv3859c	MRA_3899	MT3974	TBFG_13895	TBMG_03908	probable ferredoxin-dependent glutamate synthase [nadph] (large subunit) gltb (l-glutamate synthase) (l-glutamate synthetase) (nadh-glutamate synthase) (glutamate synthase (nadh))(nadph-gogat)	PMID: 12657046	Experiment validation
Rv3868	MRA_3907	MT3981	TBFG_13903	TBMG_03916	virulence factors	PMID: 18974091	Experiment validation
Rv3870	MRA_3909	MT3983	TBFG_13905	TBMG_03918	transmembrane protein	PMID:20227664	Experiment validation
Rv3871	MRA_3910	MT3985	TBFG_13906	TBMG_03919	hypothetical protein	PMID:20227664	Experiment validation
Rv3877	MRA_3916	MT3991	TBFG_13912	TBMG_03925	transmembrane protein	PMID:20227664	Experiment validation
Rv3907c	MRA_3946	MT4026	TBFG_13942	TBMG_03955	probable poly(a) polymerase pcna (polynucleotide adenylyltransferase) (ntp polymerase) (rna adenylating enzyme) (poly(a) polymerase)	PMID: 12657046	Experiment validation
Rv3913	MRA_3952	MT4032	TBFG_13948	TBMG_03961	probable thioredoxin reductase trxb2 (trxr) (tr)	PMID: 12657046	Experiment validation
Rv3917c	MRA_3956	MT4036	TBFG_13952	TBMG_03965	probable chromosome partitioning protein parb	PMID: 12657046	Experiment validation
Rv3918c	MRA_3957	MT4037	TBFG_13953	TBMG_03966	probable chromosome partitioning protein para	PMID: 12657046	Experiment validation
Rv3921c	MRA_3960	MT4040	TBFG_13956	TBMG_03969	putative inner membrane protein translocase component YidC	PMID: 12657046	Experiment validation
Rv3923c	MRA_3962	MT4041	TBFG_13958	TBMG_03971	ribonuclease P	PMID: 12657046	Experiment validation
